# Supplementary material for: Association between Blood Lipid Levels and Personality Traits in Young Korean Women
Source: PLoS One. 2014 Sep 30;9(9):e108406. doi: 10.1371/journal.pone.0108406 (PMC4182467; doi:10.1371/journal.pone.0108406)
Supplement: Data S1 — The data underlying the findings in this study. The sheet 1 includes all data and the sheet 2 includes code of them. (XLS) [file pone.0108406.s002.xls]

## Sheet: data
No	age	alcohol	D1_al	D2_al	smoking	D1_sm	D2_sm	N	E	O	A	C	BMI	SBP	TC	TC_x	HDL	HDL_x	LDL	LDL_x	TG	TG_x	N1	N2	N3	N4	N5	N6	E1	E2	E3	E4	E5	E6	O1	O2	O3	O4	O5	O6	A1	A2	A3	A4	A5	A6	C1	C2	C3
1	28	2	0	1	1	0	0	49	71	66	58	64	22.6929	100	170	0	50	0	107.4	0	63	0	12	6	7	7	9	8	12	12	11	12	12	12	12	10	11	12	10	11	10	8	11	9	9	11	12	11	12
2	29	3	0	0	1	0	0	71	54	66	48	53	17.5659	100	156	0	54	0	90.8	0	56	0	13	12	14	11	8	13	11	6	9	7	9	12	13	10	13	8	9	13	7	12	7	8	8	6	8	8	11
3	32	1	1	0	2	1	0	54	41	57	59	54	19.9173	120	136	0	45	0	83	0	40	0	12	6	10	9	8	9	7	7	9	6	7	5	9	8	10	8	8	14	10	10	9	11	10	9	9	8	11
4	34	3	0	0	1	0	0	61	51	51	74	63	20.3497	120	196	0	38	1	132.8	1	126	0	10	6	11	11	12	11	10	12	6	7	9	7	8	8	10	6	7	12	8	13	13	12	15	13	9	14	12
5	22	3	0	0	1	0	0	55	65	68	51	66	19.6232	100	136	0	42	0	84.4	0	48	0	10	9	7	11	13	5	12	8	10	9	14	12	10	13	14	12	11	8	10	9	10	6	6	10	12	11	9
6	23	2	0	1	1	0	0	59	58	67	61	68	21.6395	105	152	0	50	0	92.2	0	49	0	12	6	10	11	10	10	9	7	12	9	12	9	10	12	12	9	12	12	9	10	12	9	10	11	11	10	12
7	21	1	1	0	1	0	0	60	59	48	68	51	18.9988	120	192	0	68	0	106.8	0	86	0	11	10	10	10	10	9	12	9	11	8	8	11	10	6	8	8	6	10	10	10	12	12	12	12	9	6	8
8	29	3	0	0	1	0	0	58	61	55	55	58	24.6754	110	148	0	37	1	97.4	0	68	0	10	8	11	10	9	10	10	11	10	9	12	9	9	10	9	8	9	10	9	7	9	9	9	12	9	12	9
9	26	3	0	0	1	0	0	37	62	62	54	74	24.5109	105	181	0	37	1	128	0	80	0	7	5	4	10	7	4	11	8	12	12	7	12	12	9	10	9	13	9	8	7	10	8	10	11	12	12	13
10	31	3	0	0	1	0	0	58	69	77	71	61	22.3183	120	229	1	41	0	158.8	1	146	0	12	8	8	10	10	10	13	13	12	10	10	11	13	15	13	12	12	12	11	10	14	10	13	13	10	10	13
11	29	2	0	1	1	0	0	56	65	74	66	58	26.7557	120	215	1	41	0	152	1	110	0	11	9	10	7	9	10	12	9	13	9	12	10	13	14	12	11	12	12	11	10	12	9	11	13	10	10	11
12	22	3	0	0	1	0	0	61	45	63	63	65	20.2388	100	163	0	37	1	111	0	75	0	13	7	14	8	10	9	11	5	6	8	9	6	10	9	11	10	12	11	7	12	11	9	13	11	7	12	14
13	26	1	1	0	1	0	0	53	64	59	76	64	22.2373	100	186	0	42	0	128.4	0	78	0	11	7	10	7	11	7	11	8	10	12	11	12	12	10	10	10	7	10	12	15	12	11	13	13	9	12	13
14	34	1	1	0	1	0	0	44	65	66	58	64	22.1824	110	154	0	35	1	105.6	0	67	0	9	7	7	7	6	8	12	12	13	10	8	10	11	12	11	10	10	12	10	10	10	10	8	10	10	8	12
15	26	2	0	1	1	0	0	50	62	57	55	65	26.4807	110	201	1	34	1	100.8	0	331	1	11	10	6	9	7	7	10	8	11	13	9	11	9	7	10	10	10	11	8	7	11	9	8	12	9	11	12
16	27	3	0	0	1	0	0	59	58	60	64	63	19.5649	110	171	0	49	0	112.6	0	47	0	12	9	11	11	8	8	10	7	12	10	13	6	11	12	8	10	8	11	8	11	12	10	12	11	11	9	12
17	21	3	0	0	1	0	0	63	77	73	66	63	22.1442	110	163	0	55	0	93.2	0	74	0	15	8	10	8	12	10	15	11	14	11	15	11	15	10	14	11	8	15	11	13	15	9	11	7	13	8	15
18	20	1	1	0	1	0	0	52	52	60	51	55	19.6246	110	179	0	60	0	105.8	0	66	0	9	5	9	9	10	10	7	7	10	8	9	11	12	11	8	8	10	11	10	8	7	10	8	8	10	10	10
19	21	3	0	0	1	0	0	70	50	41	56	41	24.6892	100	192	0	61	0	125.4	0	28	0	10	11	13	13	10	13	10	12	7	5	11	5	8	4	7	7	6	9	6	12	8	9	12	9	8	9	7
20	22	3	0	0	1	0	0	46	57	51	60	62	18.6383	95	181	0	52	0	111.8	0	86	0	9	6	5	10	9	7	10	9	8	11	9	10	10	6	10	9	7	9	9	12	10	10	10	9	10	9	9
21	22	3	0	0	3	0	1	57	71	77	54	65	19.8015	120	169	0	48	0	101.4	0	98	0	12	11	9	9	9	7	11	12	14	13	12	9	14	14	13	12	12	12	9	8	10	6	9	12	10	11	12
22	26	3	0	0	1	0	0	40	63	71	62	76	18.2576	120	167	0	56	0	101.4	0	48	0	12	4	4	7	8	5	12	7	11	13	8	12	13	14	13	10	11	10	8	12	10	8	14	10	13	10	15
23	33	3	0	0	1	0	0	59	48	59	56	55	19.2137	108	232	1	60	0	150.6	1	107	0	11	8	11	11	8	10	8	8	8	7	9	8	9	12	12	8	8	10	9	9	11	8	9	10	8	10	10
24	30	3	0	0	1	0	0	61	58	65	49	60	24.5682	120	200	1	45	0	139.6	1	77	0	11	11	10	10	9	10	10	9	11	10	10	8	12	10	13	11	10	9	7	7	10	8	11	6	12	12	9
25	26	3	0	0	1	0	0	73	64	66	51	55	17.912	120	197	0	54	0	134	1	45	0	14	11	12	11	13	12	11	14	12	5	10	12	10	13	14	8	9	12	10	4	12	9	7	9	9	10	12
26	20	3	0	0	1	0	0	60	61	73	63	60	17.1935	95	216	1	74	0	133.6	1	42	0	11	7	12	10	11	9	10	8	14	10	10	9	14	14	13	11	11	10	7	10	13	11	12	10	10	7	11
27	26	3	0	0	1	0	0	55	54	59	60	57	18.9551	104	225	1	54	0	156.6	1	72	0	10	9	10	7	11	8	9	6	8	8	12	11	11	8	12	9	7	12	10	11	11	8	11	9	11	12	10
28	20	3	0	0	1	0	0	56	58	65	52	62	18.6226	110	153	0	57	0	82.8	0	66	0	12	7	10	10	7	10	10	11	9	9	12	7	10	13	13	7	10	12	8	9	10	7	11	7	11	9	12
29	22	1	1	0	1	0	0	66	62	67	40	49	20.2924	120	163	0	45	0	105	0	65	0	13	11	10	9	13	10	12	10	9	8	15	8	15	14	11	9	12	6	5	6	9	4	8	8	11	3	8
30	24	3	0	0	1	0	0	51	63	65	61	57	19.649	95	124	0	42	0	73.6	0	42	0	9	7	6	8	10	11	11	12	9	8	11	12	11	10	12	12	8	12	10	10	10	9	12	10	10	9	11
31	23	2	0	1	1	0	0	54	47	61	63	56	20.7422	120	148	0	56	0	79.6	0	62	0	11	8	8	7	8	12	8	7	6	6	7	13	14	12	11	8	8	8	8	14	10	8	13	10	8	13	11
32	19	3	0	0	1	0	0	49	67	56	57	64	21.6584	110	150	0	47	0	91.2	0	59	0	9	7	8	8	9	8	13	10	12	12	8	12	9	9	11	7	9	11	11	7	12	7	9	11	11	10	12
33	22	3	0	0	2	1	0	75	59	68	57	57	26.8697	110	240	1	58	0	161.4	1	103	0	14	10	13	13	14	11	10	13	10	9	10	7	10	14	13	9	11	11	7	9	13	7	11	10	9	9	10
34	21	3	0	0	1	0	0	65	56	63	57	63	31.0943	125	225	1	40	0	142.6	1	212	1	10	10	11	10	12	12	10	9	11	8	6	12	14	10	13	6	8	12	10	8	10	10	9	10	10	10	12
35	18	3	0	0	1	0	0	58	58	56	57	58	24.8047	110	231	1	71	0	153.2	1	34	0	11	9	9	10	10	9	10	9	10	9	10	10	11	7	10	11	8	9	8	11	9	11	10	8	8	11	11
36	21	3	0	0	1	0	0	49	72	58	65	63	27.1915	122	167	0	53	0	94.6	0	97	0	12	5	8	9	8	7	13	11	11	12	13	12	14	6	8	8	9	13	10	10	11	12	13	9	10	8	12
37	25	3	0	0	1	0	0	60	65	70	64	53	21.6545	118	179	0	76	0	95.8	0	36	0	9	10	11	10	9	11	12	10	11	9	11	12	12	12	11	12	11	12	11	9	12	10	11	11	9	8	9
38	21	3	0	0	1	0	0	65	59	48	52	51	22.4538	105	167	0	40	0	103.8	0	116	0	10	10	11	10	13	11	11	9	9	9	11	10	8	6	11	7	5	11	9	6	9	8	9	11	9	11	9
39	22	3	0	0	1	0	0	65	70	72	64	71	23.3094	110	194	0	38	1	136.4	1	98	0	12	12	10	10	12	9	13	9	11	12	14	11	13	11	13	13	12	10	9	9	11	11	12	12	12	11	14
40	25	3	0	0	1	0	0	64	65	66	56	54	19.573	110	240	1	47	0	167	1	130	0	13	9	11	10	11	10	11	10	12	10	12	10	12	14	9	11	9	11	9	8	11	7	9	12	8	9	9
41	31	3	0	0	1	0	0	43	49	54	64	61	24.226	100	288	1	61	0	200.2	1	134	0	9	7	7	7	6	7	8	7	10	6	9	9	7	9	10	6	10	12	9	11	12	10	12	10	12	9	12
42	32	2	0	1	2	1	0	53	54	60	58	67	19.6321	110	135	0	39	1	87	0	45	0	10	5	12	7	8	11	11	7	12	7	7	10	10	11	13	6	7	13	9	10	13	7	10	9	10	14	12
43	34	1	1	0	1	0	0	63	59	64	69	47	23.1924	100	165	0	55	0	98.6	0	57	0	10	7	10	11	13	12	12	12	4	8	12	11	11	11	13	11	5	13	10	10	14	13	10	12	9	6	11
44	27	3	0	0	3	0	1	59	63	71	58	60	28.0243	112	219	1	45	0	143.4	1	153	1	14	8	11	7	11	8	14	9	12	7	10	11	14	14	13	9	9	12	9	10	13	8	8	10	11	10	12
45	16	1	1	0	1	0	0	56	72	67	45	53	25.0505	110	211	1	36	1	150	1	125	0	7	8	12	6	12	11	12	8	11	15	12	14	15	10	13	6	11	12	6	5	11	8	10	5	8	9	13
46	29	3	0	0	1	0	0	58	59	64	67	50	31.5438	110	141	0	27	1	82.2	0	159	1	9	6	12	10	9	12	13	9	13	8	6	10	12	12	11	5	12	12	10	8	13	12	11	13	12	9	8
47	27	3	0	0	1	0	0	63	56	53	59	57	21.875	110	144	0	40	0	94.2	0	49	0	11	11	10	10	10	11	11	9	7	7	12	10	9	7	10	9	9	9	10	10	11	8	12	8	9	8	11
48	25	3	0	0	1	0	0	67	75	82	51	54	23.0182	105	174	0	55	0	104.6	0	72	0	11	11	10	14	11	10	12	11	11	13	15	13	14	15	12	14	14	13	10	5	11	7	8	10	11	7	11
49	31	1	1	0	1	0	0	61	52	60	60	65	17.9331	95	177	0	34	1	112.2	0	154	1	12	9	11	11	8	10	11	8	6	10	8	9	12	10	11	8	9	10	9	7	11	9	12	12	9	11	10
50	23	1	1	0	1	0	0	46	77	71	56	67	21.1083	100	156	0	47	0	97.4	0	58	0	8	6	6	7	9	10	15	10	13	13	13	13	12	10	12	12	13	12	9	7	10	8	11	11	12	11	11
51	22	3	0	0	1	0	0	57	63	62	64	56	25.6935	105	196	0	64	0	117	0	75	0	12	7	10	10	8	10	12	10	11	10	8	12	10	13	7	10	11	11	9	10	12	11	11	11	9	9	12
52	23	3	0	0	1	0	0	77	51	65	60	71	21.4785	125	155	0	56	0	85.4	0	68	0	14	9	15	14	12	13	9	6	7	11	11	7	8	11	12	11	11	12	7	11	11	7	13	11	9	12	15
53	22	3	0	0	2	1	0	61	77	78	59	51	18.3785	100	221	1	91	0	121.8	0	41	0	11	9	13	9	10	9	13	13	10	14	12	15	15	13	15	14	7	14	8	7	13	4	12	15	11	9	12
54	21	3	0	0	1	0	0	55	73	71	64	69	31.0941	120	224	1	44	0	140.6	1	197	1	13	7	9	8	10	8	13	11	13	12	13	11	11	12	14	9	13	12	11	10	13	7	12	11	10	13	13
55	32	3	0	0	1	0	0	52	59	61	63	72	21.3741	100	169	0	48	0	105.4	0	78	0	9	8	7	10	12	6	8	7	9	12	12	11	10	12	12	7	10	10	9	12	12	10	10	10	11	13	13
56	28	3	0	0	1	0	0	52	67	56	60	61	23.7333	100	167	0	40	0	117.4	0	48	0	12	7	10	9	8	6	12	12	11	9	11	12	10	6	11	11	7	11	10	12	12	8	10	8	10	8	14
57	18	1	1	0	1	0	0	62	72	63	62	63	20.3478	120	165	0	37	1	106.6	0	107	0	10	6	13	12	10	11	15	11	12	9	12	13	11	10	12	10	10	10	11	9	13	8	8	13	9	10	13
58	21	1	1	0	1	0	0	43	82	69	65	71	20.9365	110	182	0	52	0	111.8	0	91	0	9	4	5	9	9	7	14	14	15	13	14	12	10	12	12	11	12	12	10	8	12	13	9	13	14	9	11
59	17	1	1	0	1	0	0	63	56	62	52	62	21.8103	100	143	0	38	1	89	0	80	0	13	7	11	11	10	11	7	8	11	10	9	11	12	11	12	6	8	13	6	9	9	8	11	9	9	9	12
60	22	3	0	0	1	0	0	78	49	64	37	51	19.9658	110	192	0	61	0	119.2	0	59	0	14	9	15	13	14	13	8	4	9	8	9	11	5	11	14	14	8	12	10	4	7	6	6	4	8	9	7
61	30	1	1	0	1	0	0	63	72	63	55	68	20.6114	96	141	0	37	1	86.2	0	89	0	13	9	10	10	9	12	14	11	12	13	11	11	13	13	12	8	7	10	8	7	12	8	9	11	10	12	12
62	16	1	1	0	1	0	0	65	53	71	49	58	26.3249	110	160	0	59	0	87.2	0	69	0	10	10	14	10	10	11	10	9	6	10	8	10	14	15	14	10	9	9	7	7	9	8	7	11	10	8	11
63	26	2	0	1	1	0	0	45	74	59	68	59	24.594	104	209	1	61	0	137.8	1	51	0	9	5	6	8	9	8	13	13	12	11	12	13	8	10	11	10	8	12	11	11	13	10	12	11	8	12	12
64	23	3	0	0	1	0	0	67	56	70	59	56	17.2287	105	146	0	43	0	87.2	0	79	0	12	7	13	12	11	12	11	12	6	6	12	9	14	12	9	11	12	12	8	12	11	9	11	8	7	11	12
65	30	3	0	0	1	0	0	67	53	69	74	62	20.0509	100	233	1	47	0	172.4	1	68	0	13	10	14	11	10	9	10	9	6	9	9	10	13	15	13	8	8	12	11	14	14	9	11	15	8	11	14
66	23	3	0	0	1	0	0	51	71	61	63	68	20.4491	110	168	0	52	0	104.4	0	58	0	10	5	9	9	6	12	12	11	12	11	12	13	9	11	9	11	10	11	11	9	14	9	8	12	13	8	12
67	29	2	0	1	1	0	0	46	60	72	67	65	19.8136	100	140	0	45	0	85.8	0	46	0	7	7	8	8	8	8	11	8	12	9	10	10	15	13	12	9	12	11	11	12	12	10	11	11	11	10	13
68	16	1	1	0	1	0	0	60	70	61	52	48	23.7591	110	164	0	45	0	98.8	0	101	0	10	10	8	13	11	8	12	12	11	10	12	13	12	8	12	8	10	11	9	6	11	7	8	11	8	6	9
69	21	3	0	0	1	0	0	79	49	64	64	57	23.4221	105	168	0	62	0	96.2	0	49	0	14	11	15	14	11	14	10	7	9	10	6	7	12	12	11	6	10	13	12	12	12	9	13	6	4	11	12
70	33	3	0	0	1	0	0	47	58	66	59	66	18.4804	95	186	0	62	0	113.8	0	51	0	8	9	7	8	7	8	11	9	9	7	11	11	11	13	10	9	11	12	10	7	12	9	11	10	11	9	12
71	22	3	0	0	2	1	0	44	65	68	56	64	24.0867	95	190	0	50	0	127.8	0	61	0	8	7	7	4	9	9	12	10	11	9	10	13	11	11	12	11	11	12	9	13	12	7	6	9	11	11	9
72	21	3	0	0	1	0	0	60	62	61	77	54	22.0014	110	143	0	39	1	94.2	0	49	0	12	6	9	10	11	12	12	12	4	11	10	13	8	11	13	11	5	13	13	11	14	13	14	12	9	8	10
73	22	3	0	0	1	0	0	69	66	64	50	59	22.719	100	200	1	57	0	100.8	0	211	1	15	7	12	12	12	11	12	11	11	8	13	11	12	10	12	10	11	9	8	7	9	8	7	11	9	9	10
74	20	3	0	0	1	0	0	79	50	64	76	52	18.3373	115	213	1	70	0	130.2	1	64	0	15	11	14	13	12	14	12	8	10	5	10	5	14	14	15	6	6	9	10	13	15	11	12	15	6	5	11
75	28	3	0	0	1	0	0	74	60	66	50	53	21.4786	120	213	1	73	0	129	0	55	0	14	11	13	11	13	12	12	8	11	8	12	9	12	15	11	7	10	11	6	6	9	8	9	12	10	10	9
76	23	3	0	0	1	0	0	64	67	60	59	58	21.0291	105	161	0	39	1	104.8	0	86	0	10	9	12	10	11	12	12	12	11	9	10	13	12	11	11	8	8	10	11	10	11	8	7	12	10	9	11
77	25	2	0	1	1	0	0	61	50	59	52	56	21.0259	100	163	0	62	0	91.2	0	49	0	12	8	10	11	9	11	10	11	6	7	8	8	11	10	12	11	7	8	6	10	10	10	9	7	9	9	10
78	28	3	0	0	1	0	0	60	54	70	62	58	19.3879	120	204	1	54	0	136.8	1	66	0	10	6	6	14	9	15	10	10	6	8	10	10	14	11	14	12	7	12	8	11	11	14	9	9	8	9	13
79	29	3	0	0	1	0	0	51	66	63	54	65	20.4129	105	163	0	73	0	81	0	45	0	10	8	7	7	10	9	11	11	9	12	12	11	12	11	11	8	10	11	8	8	10	8	10	10	9	10	12
80	26	3	0	0	1	0	0	44	64	51	57	68	24.031	100	143	0	48	0	83.2	0	59	0	8	6	6	10	8	6	11	10	12	12	10	9	7	11	9	8	7	9	9	9	11	9	11	8	10	11	12
81	27	3	0	0	1	0	0	57	61	58	64	53	20.8137	105	163	0	51	0	101	0	55	0	12	6	11	11	8	9	12	11	8	11	9	10	11	10	7	10	8	12	10	12	12	11	10	9	9	8	11
82	21	3	0	0	3	0	1	75	41	69	62	58	34.8157	125	131	0	42	0	79.2	0	49	0	12	11	13	14	13	12	6	7	8	6	6	8	14	8	15	13	11	8	9	10	13	9	9	12	7	11	12
83	29	2	0	1	1	0	0	58	46	46	66	67	21.2749	95	185	0	58	0	109	0	90	0	11	9	10	9	9	10	8	8	6	9	7	8	7	6	8	7	6	12	10	14	11	8	12	11	6	12	13
84	21	3	0	0	3	0	1	48	56	48	72	54	19.4145	100	173	0	59	0	94	0	100	0	11	5	6	10	7	9	11	10	6	8	8	13	6	5	10	7	8	12	11	12	14	9	12	14	8	7	12
85	30	3	0	0	1	0	0	45	67	62	61	60	19.9706	118	161	0	39	1	109.6	0	62	0	7	7	9	6	8	8	11	11	11	11	11	12	12	10	7	12	9	12	12	8	11	10	12	8	12	9	12
86	30	3	0	0	3	0	1	58	74	75	43	57	29.3575	120	141	0	35	1	93	0	65	0	8	12	7	9	14	8	12	9	15	14	13	11	15	10	12	14	15	9	7	7	11	7	5	6	13	9	11
87	25	3	0	0	1	0	0	48	64	72	63	66	26.3703	105	195	0	48	0	127.8	0	96	0	10	8	7	7	9	7	11	9	13	10	11	10	12	15	11	11	12	11	9	12	11	9	11	11	10	11	12
88	26	2	0	1	1	0	0	83	55	54	66	43	19.5201	100	175	0	33	1	120.4	0	108	0	14	15	14	15	14	11	10	11	9	9	7	9	11	9	15	3	6	10	11	10	14	8	11	12	9	5	7
89	29	3	0	0	1	0	0	51	50	76	61	58	18.0273	120	241	1	97	0	130.6	1	67	0	10	7	9	10	9	6	11	7	9	6	8	9	13	14	12	12	13	12	11	10	13	8	11	8	11	6	12
90	27	2	0	1	2	1	0	48	52	57	61	50	20.7667	105	166	0	49	0	109.8	0	36	0	10	7	7	8	9	7	9	10	8	7	8	10	10	9	11	8	8	11	8	12	9	9	11	12	9	8	8
91	19	1	1	0	1	0	0	57	60	62	59	63	17.9514	105	137	0	53	0	72	0	60	0	11	7	11	9	8	11	10	8	11	9	10	12	11	10	11	6	12	12	11	10	13	8	11	6	10	11	11
92	26	3	0	0	1	0	0	51	69	72	61	72	23.647	105	159	0	40	0	102.8	0	81	0	10	7	7	9	10	8	12	9	12	13	13	10	12	13	13	11	12	11	10	11	11	9	8	12	11	13	12
93	23	2	0	1	1	0	0	60	56	49	60	59	22.3121	100	206	1	53	0	136.4	1	83	0	11	6	7	12	12	12	12	8	9	8	10	9	7	7	9	10	7	9	9	12	10	10	10	9	8	11	11
94	21	3	0	0	1	0	0	56	44	43	60	54	27.5962	115	131	0	39	1	77.8	0	71	0	11	6	9	9	10	11	9	6	9	6	5	9	10	3	9	6	4	11	10	11	11	9	11	8	7	11	8
95	25	3	0	0	1	0	0	60	72	78	35	55	19.5308	105	200	1	80	0	107.2	0	64	0	8	8	11	11	12	10	12	9	12	11	15	13	15	14	15	11	10	13	6	9	6	4	5	5	12	7	9
96	20	3	0	0	1	0	0	58	66	77	66	68	20.5883	105	153	0	40	0	97.6	0	77	0	11	7	8	10	12	10	13	13	8	7	12	13	14	13	14	13	11	12	10	9	14	8	13	12	11	12	10
97	22	3	0	0	3	0	1	70	67	73	48	51	21.7193	110	190	0	64	0	118.4	0	38	0	11	11	14	8	15	11	12	11	10	8	15	11	13	14	12	9	15	10	4	8	11	7	8	10	13	7	11
98	26	3	0	0	1	0	0	75	58	61	65	55	21.0807	110	133	0	52	0	66.8	0	71	0	15	11	14	14	10	11	12	8	9	9	11	9	9	15	10	8	8	11	8	10	12	11	11	13	8	11	8
99	28	3	0	0	1	0	0	71	46	55	59	57	21.6983	105	188	0	32	1	127.6	0	142	0	13	10	11	13	11	13	8	7	5	7	8	11	7	12	10	6	10	10	6	7	14	10	12	10	7	10	10
100	19	3	0	0	1	0	0	64	40	63	56	62	16.6133	100	161	0	54	0	97.6	0	47	0	14	9	14	12	6	9	6	8	3	5	12	6	11	13	12	8	14	5	10	10	11	8	6	11	10	10	10
101	25	3	0	0	1	0	0	79	35	61	54	57	23.8302	100	156	0	58	0	85.2	0	64	0	14	10	14	15	12	14	7	8	3	6	7	4	10	10	11	6	13	11	5	11	9	8	11	10	6	12	10
102	35	3	0	0	1	0	0	60	69	67	64	64	19.9443	110	240	1	50	0	163.8	1	131	0	12	8	9	9	11	11	14	12	11	11	10	11	14	12	12	9	8	12	10	7	12	12	10	13	8	11	13
103	23	3	0	0	1	0	0	60	44	57	62	47	19.4588	100	178	0	51	0	117.6	0	47	0	11	9	8	11	10	11	11	7	4	6	8	8	10	9	10	9	10	9	7	9	11	10	13	12	7	6	11
104	22	3	0	0	1	0	0	69	64	64	55	69	19.8127	100	165	0	74	0	79.4	0	58	0	12	12	12	13	10	10	12	12	11	9	12	8	11	9	11	13	9	11	8	6	11	7	10	13	12	12	10
105	23	3	0	0	1	0	0	62	52	68	61	54	17.5697	110	178	0	63	0	104.8	0	51	0	13	11	12	8	8	10	10	9	11	7	8	7	13	15	15	7	8	10	11	13	11	7	13	6	8	8	10
106	26	3	0	0	1	0	0	59	54	62	66	60	20.9454	110	201	1	52	0	136.8	1	61	0	12	9	6	12	10	10	8	8	9	9	10	10	12	12	11	11	7	9	9	10	12	12	11	12	10	11	11
107	19	3	0	0	1	0	0	64	63	54	49	64	20.6983	105	175	0	55	0	94.2	0	129	0	14	9	8	12	9	12	12	9	13	8	13	8	7	9	11	9	7	11	6	9	11	7	6	10	10	13	11
108	26	2	0	1	1	0	0	50	60	61	51	69	21.9861	100	195	0	35	1	141.2	1	94	0	9	11	9	6	7	8	11	9	13	10	8	9	10	11	12	9	10	9	8	12	11	5	9	6	11	11	13
109	34	1	1	0	3	0	1	58	63	75	60	76	20.4009	115	193	0	42	0	139.6	1	57	0	12	9	10	10	8	9	12	8	11	9	10	13	13	14	14	10	13	11	9	11	12	9	9	10	12	14	13
110	21	3	0	0	1	0	0	46	70	73	58	58	16.5858	100	162	0	58	0	91.2	0	64	0	6	6	7	11	8	8	13	10	12	8	13	14	12	12	15	9	11	14	11	6	13	6	9	13	11	8	10
111	21	3	0	0	1	0	0	75	69	70	49	67	19.5729	108	215	1	66	0	131.8	1	86	0	15	13	14	11	9	13	9	9	14	12	15	10	15	11	15	7	15	7	6	6	9	7	10	11	10	9	11
112	35	3	0	0	1	0	0	48	65	60	61	69	32.3034	110	250	1	49	0	182.6	1	92	0	11	8	6	8	7	8	11	11	12	10	11	10	13	11	11	7	7	11	10	12	12	7	10	10	10	12	12
113	23	3	0	0	1	0	0	55	56	69	63	60	19.3283	100	152	0	45	0	87	0	100	0	9	6	14	4	13	9	11	8	9	10	10	8	8	14	11	12	13	11	8	13	11	10	10	11	10	9	10
114	21	3	0	0	3	0	1	65	59	58	59	62	19.7427	110	155	0	58	0	89.6	0	37	0	13	7	13	10	11	11	11	8	8	9	14	9	8	11	11	9	10	9	10	10	12	8	9	10	8	10	12
115	17	1	1	0	1	0	0	76	56	66	64	46	22.098	120	167	0	69	0	87.6	0	52	0	14	7	15	15	11	14	10	11	3	8	9	15	15	10	11	7	8	15	3	14	12	10	10	15	4	8	7
116	27	3	0	0	1	0	0	65	75	81	54	55	20.2142	100	167	0	58	0	97	0	60	0	15	6	8	12	13	11	15	11	11	14	11	13	15	15	14	14	11	12	7	4	14	9	11	9	13	9	9
117	24	3	0	0	1	0	0	80	36	70	64	46	21.2811	110	148	0	46	0	86.6	0	77	0	14	13	15	13	12	13	10	4	6	3	4	9	12	12	15	10	12	9	8	8	13	7	15	13	8	11	10
118	18	2	0	1	1	0	0	63	81	81	68	55	22.9423	115	146	0	43	0	94.2	0	44	0	14	7	9	9	14	10	13	13	15	14	13	13	15	15	14	10	15	12	13	5	14	10	11	15	9	12	10
119	23	3	0	0	1	0	0	59	62	69	60	56	19.9773	90	170	0	55	0	100.8	0	71	0	12	7	10	10	10	10	12	9	9	9	11	12	15	15	14	8	8	9	8	10	13	8	9	12	11	8	12
120	19	3	0	0	1	0	0	52	64	61	59	64	19.9022	102	191	0	61	0	119.4	0	53	0	10	7	6	10	11	8	12	9	10	12	9	12	9	12	11	10	9	10	11	9	12	10	7	10	10	11	11
121	24	3	0	0	1	0	0	58	57	61	46	59	19.3992	100	179	0	55	0	109.6	0	72	0	13	7	10	11	8	9	12	7	10	7	9	12	9	11	14	8	7	12	9	3	10	7	8	9	10	11	8
122	22	3	0	0	1	0	0	55	66	61	49	75	20.9221	115	147	0	35	1	96	0	80	0	15	10	5	10	8	7	9	9	12	12	12	12	10	10	13	7	10	11	8	5	11	6	8	11	13	11	13
123	29	3	0	0	1	0	0	67	60	82	63	70	24.3702	100	227	1	61	0	158.6	1	37	0	13	10	13	10	13	8	10	10	7	11	14	8	15	15	15	13	11	13	8	11	12	10	12	10	10	12	14
124	20	3	0	0	1	0	0	68	45	66	50	47	17.8562	90	154	0	48	0	92.8	0	66	0	12	9	14	12	10	11	8	9	8	5	8	7	11	12	10	11	11	11	5	7	11	7	10	10	8	8	6
125	19	1	1	0	1	0	0	70	57	73	63	44	22.2685	100	246	1	96	0	133	1	85	0	13	8	13	10	14	12	13	7	11	9	10	7	11	15	15	11	10	11	9	11	12	9	10	12	8	8	8
126	26	3	0	0	2	1	0	67	69	59	60	48	23.8745	120	206	1	50	0	141	1	75	0	12	11	10	11	12	11	13	12	11	10	12	11	10	8	12	11	7	11	10	9	12	8	9	12	10	6	8
127	21	3	0	0	1	0	0	62	58	66	60	64	19.0251	120	178	0	72	0	93.8	0	61	0	13	6	10	11	12	10	10	10	9	10	9	10	12	11	12	7	13	11	11	8	11	10	9	11	11	9	10
128	23	1	1	0	1	0	0	64	44	52	64	52	20.872	100	157	0	49	0	90.6	0	87	0	12	6	12	10	12	12	9	8	5	7	7	8	10	9	9	6	7	11	8	13	11	10	13	9	7	8	10
129	22	3	0	0	1	0	0	70	58	56	39	57	25.3966	115	210	1	54	0	138	1	90	0	14	11	10	12	10	13	11	8	10	9	9	11	13	8	12	6	7	10	6	6	8	7	6	6	10	14	7
130	23	3	0	0	1	0	0	49	77	73	72	62	20.7534	110	170	0	56	0	100.4	0	68	0	10	5	9	8	8	9	15	12	11	13	13	13	13	13	12	11	10	14	12	12	12	12	12	12	11	9	11
131	23	1	1	0	1	0	0	63	55	64	58	73	19.9479	110	159	0	46	0	104.8	0	41	0	15	9	5	11	13	10	6	9	9	9	10	12	13	10	12	6	10	13	7	12	9	12	11	7	11	14	15
132	31	3	0	0	3	0	1	56	49	57	60	55	19.5854	90	154	0	49	0	92.8	0	61	0	11	7	11	9	9	9	11	8	10	9	5	6	14	6	10	7	10	10	10	12	10	9	12	7	10	8	11
133	31	3	0	0	1	0	0	76	49	61	61	48	18.709	90	179	0	58	0	112.6	0	42	0	15	11	14	12	12	12	9	9	7	7	11	6	11	12	12	8	7	11	6	8	11	11	12	13	6	8	9
134	23	3	0	0	2	1	0	67	53	53	51	59	26.3702	105	160	0	49	0	96.6	0	72	0	14	11	11	7	13	11	9	6	9	8	9	12	3	7	10	11	12	10	8	9	9	6	10	9	9	10	12
135	23	2	0	1	1	0	0	62	50	46	42	78	20.5275	110	166	0	55	0	97	0	70	0	12	12	12	13	7	6	9	9	9	8	8	7	6	8	8	8	6	10	5	8	8	9	7	5	11	15	13
136	20	3	0	0	1	0	0	49	75	79	68	61	23.9453	100	163	0	50	0	106.2	0	34	0	11	3	8	6	13	8	14	8	15	13	10	15	14	10	13	15	12	15	9	8	14	9	13	15	11	11	11
137	23	3	0	0	3	0	1	48	62	54	64	67	18.125	110	209	1	63	0	135.8	1	51	0	10	8	9	8	4	9	10	11	8	13	10	10	7	9	13	7	7	11	8	12	13	9	12	10	8	13	11
138	21	3	0	0	1	0	0	76	71	60	60	40	19.7378	100	168	0	59	0	100.4	0	43	0	13	10	13	13	14	13	13	11	12	10	13	12	9	11	13	8	8	11	8	4	13	9	13	13	9	7	7
139	25	3	0	0	2	1	0	45	82	81	61	72	23.9144	110	140	0	46	0	85.6	0	42	0	11	4	4	11	7	8	15	12	14	12	15	14	14	15	14	14	15	9	12	9	13	12	7	8	14	12	10
140	24	3	0	0	1	0	0	46	55	69	59	67	22.7741	115	225	1	92	0	121.4	0	58	0	10	6	9	6	8	7	9	7	12	10	9	8	12	13	11	11	10	12	12	10	10	7	11	9	9	13	13
141	20	3	0	0	1	0	0	64	65	57	72	65	21.4438	100	161	0	53	0	99.8	0	41	0	13	9	12	9	9	12	13	11	8	11	11	11	8	10	10	9	8	12	11	12	13	12	11	13	9	12	10
142	31	3	0	0	1	0	0	64	62	62	60	71	19.476	100	175	0	57	0	104.4	0	68	0	12	6	7	13	13	13	10	5	10	11	12	14	7	14	11	13	6	11	9	11	8	8	11	13	11	13	13
143	26	1	1	0	1	0	0	45	55	58	54	60	19.8609	105	156	0	47	0	96.2	0	64	0	8	6	7	9	9	6	9	7	11	10	8	10	10	8	10	8	10	12	8	10	9	9	9	9	10	10	11
144	32	2	0	1	1	0	0	57	50	59	69	57	22.5791	120	166	0	49	0	106	0	55	0	11	7	9	10	9	11	9	9	8	6	9	9	12	13	12	8	7	7	10	13	12	11	12	11	7	10	12
145	30	3	0	0	1	0	0	53	58	75	53	62	20.4635	90	174	0	55	0	110.4	0	43	0	11	8	7	9	8	10	9	11	10	7	11	10	12	15	13	13	10	12	8	10	10	9	8	8	11	11	9
146	17	1	1	0	1	0	0	67	53	55	52	63	22.6959	110	195	0	56	0	116.4	0	113	0	12	10	11	12	11	11	9	9	10	9	9	7	9	8	10	8	9	11	8	8	9	9	9	9	9	11	12
147	28	2	0	1	1	0	0	75	62	64	60	73	19.1443	120	161	0	50	0	88	0	115	0	12	15	12	11	11	14	11	9	13	12	9	8	7	13	15	13	9	7	8	15	13	6	7	11	12	14	14
148	27	3	0	0	1	0	0	56	60	72	67	64	19.5081	98	170	0	54	0	107.6	0	42	0	10	8	8	10	10	10	12	11	7	8	12	10	13	14	14	11	9	11	10	10	13	10	11	13	9	10	13
149	17	1	1	0	1	0	0	65	62	64	69	59	16.0638	100	154	0	51	0	77.4	0	128	0	13	6	11	11	12	12	11	12	7	8	12	12	9	12	11	10	9	13	10	10	13	12	12	12	8	11	13
150	29	3	0	0	1	0	0	49	61	49	55	60	20.3088	100	225	1	65	0	147	1	65	0	9	8	6	10	6	10	11	9	9	10	12	10	6	9	8	8	9	9	9	6	9	12	10	9	11	12	11
151	19	3	0	0	1	0	0	53	62	65	54	62	19.4514	100	168	0	54	0	101.4	0	63	0	9	7	10	9	9	9	12	8	10	11	12	9	14	11	10	10	8	12	9	9	10	8	8	10	11	11	9
152	30	3	0	0	1	0	0	49	64	65	57	61	22.3321	115	214	1	47	0	141	1	130	0	9	7	8	9	8	8	11	10	11	11	10	11	11	12	9	13	8	12	9	11	10	9	11	7	8	9	12
153	28	3	0	0	1	0	0	51	58	73	65	68	17.3619	105	167	0	39	1	115.6	0	62	0	9	8	9	7	9	9	10	8	10	9	11	10	11	14	12	13	13	10	10	13	13	8	10	11	10	13	14
154	28	3	0	0	1	0	0	70	60	64	67	51	20.3455	100	180	0	57	0	112	0	55	0	14	8	11	13	12	12	11	11	13	8	9	8	12	12	12	6	9	13	9	11	13	10	13	11	8	8	10
155	25	3	0	0	1	0	0	51	68	60	65	64	21.8716	115	193	0	50	0	122.4	0	103	0	11	7	6	11	7	9	13	10	12	12	9	12	11	8	12	8	9	12	11	12	11	11	9	11	9	9	11
156	20	3	0	0	1	0	0	63	51	65	65	65	18.2969	115	172	0	58	0	94.8	0	96	0	12	8	12	11	11	9	6	10	7	7	13	8	12	11	11	9	10	12	9	11	12	12	13	8	9	11	13
157	27	3	0	0	1	0	0	66	63	61	61	65	22.1168	110	139	0	59	0	72.2	0	39	0	15	9	10	12	8	12	12	9	10	8	13	11	13	13	13	8	6	8	10	12	11	8	10	10	12	11	10
158	29	1	1	0	1	0	0	60	63	67	60	55	31.7915	125	164	0	37	1	111.2	0	79	0	9	8	8	12	11	12	11	10	9	8	12	13	12	11	13	11	7	13	7	14	12	10	10	7	8	8	9
159	25	3	0	0	1	0	0	78	42	77	75	64	21.4598	115	160	0	51	0	99.6	0	47	0	15	9	15	15	9	15	8	9	5	5	7	8	13	15	14	12	10	13	8	14	13	11	15	14	10	9	13
160	22	3	0	0	1	0	0	53	78	57	47	75	19.972	110	154	0	42	0	103.2	0	44	0	12	9	6	9	8	9	14	11	15	10	14	14	13	8	12	8	8	8	9	5	10	5	7	11	11	14	10
161	29	3	0	0	3	0	1	76	66	67	56	42	22.9658	100	180	0	52	0	118.2	0	49	0	13	13	9	14	13	14	11	12	6	8	15	14	10	11	11	13	11	11	7	8	12	9	12	8	8	9	6
162	27	1	1	0	1	0	0	55	50	66	64	63	17.9271	105	194	0	48	0	123.2	0	114	0	10	7	10	10	8	10	6	7	9	8	9	11	14	13	13	7	8	11	12	9	11	10	8	14	11	12	10
163	19	3	0	0	1	0	0	43	73	65	66	65	22.2843	100	159	0	47	0	99.2	0	64	0	7	5	6	9	9	7	13	12	12	12	12	12	10	14	10	10	11	10	12	12	13	9	9	11	12	9	13
164	26	3	0	0	1	0	0	64	67	63	57	60	25.5862	100	171	0	33	1	103	0	175	1	10	12	12	9	11	10	13	11	10	8	13	12	10	11	10	9	11	12	10	9	12	6	9	11	11	8	12
165	23	3	0	0	1	0	0	58	58	61	68	58	22.092	110	221	1	55	0	149	1	85	0	12	5	10	10	9	12	14	8	10	8	8	10	10	11	14	5	9	12	11	11	12	12	9	13	9	10	11
166	26	1	1	0	1	0	0	60	54	64	64	61	19.219	115	175	0	48	0	104	0	115	0	12	8	10	11	8	11	12	10	8	8	9	7	12	12	11	8	10	11	9	10	12	10	12	11	7	9	11
167	19	3	0	0	1	0	0	64	55	58	49	37	21.5872	100	150	0	37	1	101.4	0	58	0	10	10	9	9	14	12	11	10	10	7	8	9	8	13	12	6	8	11	6	7	10	8	7	11	7	7	8
168	23	3	0	0	1	0	0	70	55	62	59	38	24.6531	110	120	0	39	1	72	0	45	0	11	9	12	12	12	14	9	9	11	8	10	8	14	10	9	8	9	12	7	12	13	6	10	11	7	4	9
169	20	3	0	0	1	0	0	71	66	57	55	46	19.2901	110	157	0	55	0	89	0	65	0	13	7	15	8	14	14	13	15	11	3	15	9	6	9	9	12	8	13	3	5	13	11	12	11	8	13	8
170	21	1	1	0	1	0	0	63	62	54	57	57	21.9031	100	212	1	51	0	141	1	100	0	12	9	10	11	9	12	10	9	12	10	12	9	6	11	10	8	7	12	10	10	10	8	10	9	10	9	8
171	19	1	1	0	1	0	0	65	50	55	58	77	17.7999	100	172	0	55	0	98.2	0	94	0	12	10	12	11	9	11	7	8	6	11	9	9	8	10	8	7	11	11	8	12	9	9	10	10	12	14	14
172	25	3	0	0	1	0	0	53	63	68	66	52	20.4484	100	165	0	42	0	116.2	0	34	0	9	7	9	9	9	10	11	9	10	8	12	13	12	13	14	9	10	10	10	10	13	9	12	12	8	8	11
173	24	1	1	0	1	0	0	70	62	62	62	60	18.6989	105	212	1	57	0	140.4	1	73	0	12	12	10	12	12	12	10	12	10	10	10	10	12	12	12	8	8	10	10	12	12	12	8	8	8	6	12
174	26	3	0	0	1	0	0	52	59	58	46	55	19.9378	105	206	1	69	0	124.4	0	63	0	12	8	6	9	8	9	9	7	11	9	11	12	7	11	12	7	9	12	9	6	10	8	7	6	10	9	9
175	32	3	0	0	1	0	0	50	66	52	59	73	19.6325	100	174	0	36	1	126.6	0	57	0	10	7	9	9	8	7	14	10	12	10	11	9	5	7	10	10	7	13	11	13	11	10	9	5	11	12	13
176	18	3	0	0	1	0	0	55	66	60	58	69	20.9545	110	180	0	52	0	100.6	0	137	0	12	8	8	10	9	8	11	10	12	9	12	12	10	9	12	10	7	12	9	9	10	6	12	12	10	13	11
177	28	3	0	0	1	0	0	59	62	64	76	58	24.0325	110	192	0	54	0	132.8	1	26	0	13	8	11	12	8	7	14	8	7	9	12	12	12	14	14	6	6	12	9	13	13	13	14	14	9	9	9
178	29	2	0	1	1	0	0	45	66	80	63	72	20.9566	115	252	1	58	0	179.2	1	74	0	8	7	9	8	6	7	12	10	13	10	9	12	15	15	13	11	14	12	11	10	13	8	10	11	11	12	12
179	22	1	1	0	1	0	0	56	59	68	54	55	19.2122	110	140	0	59	0	69.4	0	58	0	11	8	7	12	11	7	12	9	9	7	10	12	12	12	10	12	11	11	8	7	12	9	10	8	10	7	9
180	21	3	0	0	2	1	0	65	56	60	53	67	19.2216	95	134	0	45	0	77.8	0	56	0	12	10	13	13	6	11	9	8	11	9	12	7	9	7	10	9	12	13	6	11	10	7	11	8	9	13	11
181	20	3	0	0	1	0	0	68	58	57	48	67	17.8337	120	180	0	75	0	89.2	0	79	0	12	9	10	13	11	13	12	8	11	11	9	7	9	8	11	9	9	11	8	7	10	8	8	7	10	11	12
182	37	1	1	0	1	0	0	54	48	55	64	69	22.1156	110	185	0	68	0	106.8	0	51	0	12	7	9	9	8	9	8	8	7	9	9	7	8	11	10	9	8	9	8	12	11	10	11	12	10	13	13
183	35	2	0	1	1	0	0	70	45	62	71	62	23.0146	120	165	0	64	0	89.4	0	58	0	13	8	15	14	10	10	8	6	11	9	5	6	10	15	9	9	10	9	10	12	13	11	13	12	7	12	12
184	28	3	0	0	1	0	0	49	74	69	77	68	18.0994	105	194	0	58	0	124.4	0	58	0	8	9	6	7	10	9	15	9	14	10	11	15	11	12	13	10	11	12	13	14	14	11	12	13	11	11	13
185	27	3	0	0	1	0	0	68	48	66	72	56	21.4697	108	197	0	80	0	105.8	0	56	0	13	9	12	13	10	11	8	7	7	8	9	9	12	11	10	10	10	13	10	12	13	12	14	11	9	11	11
186	24	3	0	0	1	0	0	48	72	73	56	64	19.294	100	160	0	64	0	83	0	65	0	9	8	5	10	9	7	15	12	13	7	10	15	15	15	14	9	9	11	11	6	13	7	7	12	13	13	11
187	17	1	1	0	1	0	0	69	60	65	64	53	29.1128	105	146	0	35	1	96.8	0	71	0	14	9	8	13	11	14	14	10	9	8	10	9	7	11	11	15	11	10	7	7	15	10	12	13	13	5	12
188	23	1	1	0	1	0	0	56	60	50	70	51	17.9424	100	165	0	43	0	104.8	0	86	0	12	5	9	8	10	12	12	11	10	6	9	12	9	10	12	4	6	9	11	12	12	11	11	13	6	7	12
189	26	3	0	0	3	0	1	51	60	67	54	58	20.624	110	152	0	53	0	90.8	0	41	0	10	6	9	8	9	9	12	11	11	8	9	9	12	13	11	11	10	10	7	12	10	8	8	9	11	10	10
190	20	3	0	0	1	0	0	68	45	59	59	65	19.0483	100	174	0	62	0	94.8	0	86	0	13	12	11	11	11	10	9	8	6	6	7	9	7	13	13	8	8	10	8	8	13	10	10	10	8	10	12
191	23	3	0	0	2	1	0	66	57	62	51	53	24.5453	100	125	0	33	1	83.2	0	44	0	11	8	12	11	12	12	11	9	9	7	12	9	12	9	11	9	10	11	7	7	10	7	10	10	9	9	9
192	29	2	0	1	1	0	0	58	45	60	61	73	19.3486	105	226	1	73	0	143.8	1	46	0	13	5	12	10	8	10	6	5	8	8	12	6	8	10	10	11	9	12	10	13	10	8	12	8	10	12	12
193	27	1	1	0	1	0	0	46	60	59	63	61	28.4574	90	213	1	47	0	144.6	1	107	0	10	7	8	6	8	7	13	8	11	10	8	10	14	12	11	6	8	8	9	14	12	8	12	8	10	8	12
194	29	3	0	0	1	0	0	51	76	67	64	60	20.1449	110	210	1	64	0	137.4	1	43	0	12	7	7	9	8	8	12	13	11	13	14	13	13	12	13	9	9	11	11	9	10	12	11	11	10	8	11
195	26	3	0	0	1	0	0	53	46	51	57	65	20.7684	110	218	1	44	0	152.8	1	106	0	10	6	10	12	6	9	8	8	9	6	8	7	7	8	9	9	8	10	8	13	9	9	11	7	10	11	11
196	29	3	0	0	1	0	0	52	48	63	57	71	17.0706	100	175	0	47	0	115.6	0	62	0	11	9	7	11	8	6	5	8	9	7	10	9	9	13	13	11	7	10	9	7	10	6	14	11	10	12	13
197	22	3	0	0	1	0	0	73	67	59	61	63	17.2992	100	164	0	46	0	109	0	45	0	14	11	11	13	11	13	10	10	11	11	13	12	7	7	13	12	7	13	9	7	12	10	11	12	10	11	9
198	27	3	0	0	1	0	0	58	49	74	71	59	19.3804	120	186	0	50	0	128.6	0	37	0	13	7	10	11	7	10	9	8	9	7	9	7	14	15	11	9	14	11	11	12	12	12	13	11	8	8	12
199	27	3	0	0	1	0	0	66	58	57	59	60	20.2625	100	164	0	42	0	106.6	0	77	0	14	9	12	10	12	9	10	9	8	8	12	11	11	7	13	5	8	13	10	8	10	10	9	12	10	12	9
200	37	2	0	1	1	0	0	52	49	57	60	61	22.2481	105	153	0	47	0	95.8	0	51	0	9	8	7	9	9	10	9	8	8	6	10	8	8	10	10	10	10	9	8	12	11	9	10	10	10	12	11
201	29	3	0	0	1	0	0	55	58	64	61	58	22.8879	90	177	0	56	0	110.2	0	54	0	11	6	7	10	11	10	12	8	8	8	11	11	11	9	11	10	10	13	11	10	12	10	10	8	9	11	10
202	23	3	0	0	1	0	0	67	56	62	66	47	22.3101	110	161	0	64	0	88	0	45	0	10	8	10	13	14	12	11	10	11	8	11	5	15	8	10	10	7	12	11	5	14	12	12	12	7	5	12
203	24	3	0	0	1	0	0	70	62	81	56	58	24.1682	110	166	0	48	0	100.4	0	88	0	11	8	15	12	12	12	10	8	12	13	12	7	13	15	14	10	15	14	13	8	11	7	10	7	9	11	12
204	27	3	0	0	1	0	0	58	51	54	51	62	19.9809	110	149	0	57	0	84.2	0	39	0	9	10	12	10	7	10	9	9	9	9	9	6	5	10	11	9	8	11	8	8	10	6	10	9	9	10	9
205	31	2	0	1	1	0	0	35	65	74	59	70	21.6909	105	226	1	52	0	155	1	95	0	9	6	4	5	6	5	12	9	12	12	9	11	14	12	11	12	13	12	12	9	12	7	9	10	12	9	13
206	21	2	0	1	1	0	0	54	79	59	61	55	20.4345	130	171	0	64	0	97.4	0	48	0	12	7	5	8	13	9	14	11	13	15	13	13	12	6	12	9	8	12	11	11	12	6	11	10	12	9	12
207	36	3	0	0	1	0	0	52	51	61	64	64	22.4026	100	211	1	67	0	130	1	70	0	12	6	8	9	7	10	10	6	10	10	7	8	12	11	10	9	9	10	11	12	12	8	12	9	9	11	12
208	28	3	0	0	1	0	0	45	72	52	60	74	21.9449	100	168	0	34	1	119.2	0	74	0	9	8	6	7	7	8	13	12	12	12	11	12	9	7	10	8	8	10	11	10	9	9	10	11	11	12	12
209	24	3	0	0	1	0	0	49	43	61	52	60	21.4774	100	157	0	49	0	94.2	0	69	0	13	7	8	7	7	7	7	3	9	7	7	10	10	10	8	12	8	13	9	12	8	9	10	4	7	10	11
210	24	3	0	0	1	0	0	52	73	58	55	79	21.1604	95	214	1	68	0	132	1	70	0	12	7	8	8	9	8	11	13	13	12	13	11	11	10	13	5	9	10	10	9	10	7	8	11	11	14	14
211	27	3	0	0	1	0	0	67	63	66	60	65	21.4017	110	153	0	39	1	93.6	0	102	0	15	10	14	7	10	11	11	8	9	11	14	10	7	11	13	13	12	10	10	8	13	8	12	9	10	12	12
212	23	3	0	0	1	0	0	58	52	71	65	69	18.4881	105	207	1	72	0	119.6	0	77	0	13	10	6	11	10	8	10	7	7	8	12	8	12	15	15	12	7	10	9	10	11	9	11	15	10	13	13
213	26	3	0	0	1	0	0	50	66	62	58	57	18.3268	100	142	0	48	0	84.8	0	46	0	11	6	9	9	7	8	13	9	13	8	13	10	9	9	9	12	11	12	10	9	11	10	9	9	11	7	9
214	22	3	0	0	1	0	0	57	66	65	70	63	24.7087	90	161	0	42	0	106.2	0	64	0	10	7	9	9	12	10	13	6	14	12	8	13	9	11	15	11	8	11	14	13	14	8	8	13	13	11	12
215	22	1	1	0	1	0	0	42	52	61	67	67	18.0802	125	169	0	43	0	116.4	0	48	0	7	5	6	10	6	8	8	8	10	9	10	7	12	10	11	8	9	11	9	14	10	12	10	12	7	11	12
216	24	2	0	1	1	0	0	54	52	53	65	65	19.9144	120	180	0	37	1	124.4	0	93	0	12	6	10	9	7	10	10	9	8	7	11	7	8	8	9	7	9	12	10	11	12	9	12	11	10	10	12
217	24	3	0	0	1	0	0	54	66	67	71	61	17.9946	120	175	0	64	0	96.2	0	74	0	13	6	10	8	8	9	15	10	11	8	11	11	15	8	13	9	11	11	10	12	13	12	12	12	8	8	12
218	19	3	0	0	1	0	0	70	65	72	51	46	23.9776	125	189	0	57	0	116.2	0	79	0	15	10	10	9	13	13	12	7	8	12	12	14	13	12	12	15	8	12	8	8	10	6	8	11	9	7	7
219	21	2	0	1	1	0	0	56	69	66	75	60	21.8436	120	163	0	42	0	107.2	0	69	0	8	6	10	11	10	11	13	10	13	11	9	13	14	14	10	9	8	11	11	13	13	11	12	15	10	9	10
220	28	3	0	0	1	0	0	46	58	56	54	56	18.6273	105	114	0	40	0	65.6	0	42	0	10	6	6	8	8	8	10	10	13	5	13	7	9	10	8	9	7	13	9	9	8	11	13	4	9	12	10
221	30	3	0	0	1	0	0	61	62	58	75	58	18.0076	100	184	0	60	0	116.4	0	38	0	12	5	10	11	11	12	13	10	11	7	10	11	11	11	12	6	8	10	13	12	14	12	10	14	9	9	11
222	18	1	1	0	1	0	0	38	72	60	80	58	21.5214	100	198	0	51	0	128.2	0	94	0	8	4	5	6	9	6	15	11	12	10	9	15	15	8	9	10	11	7	14	14	15	15	12	10	10	9	13
223	22	3	0	0	1	0	0	58	49	58	61	63	21.7278	120	188	0	58	0	120.8	0	46	0	11	7	11	8	10	11	11	5	10	7	6	10	12	9	10	6	8	13	8	10	13	11	11	8	8	11	12
224	25	2	0	1	1	0	0	52	50	49	62	66	20.1446	120	140	0	59	0	72.2	0	44	0	10	7	8	10	7	10	8	8	11	8	8	7	6	10	9	8	6	10	9	10	11	11	11	10	10	10	11
225	20	3	0	0	1	0	0	69	52	44	57	56	17.1118	95	159	0	50	0	96	0	65	0	12	10	9	10	15	13	9	8	11	7	10	7	6	6	7	11	5	9	11	9	10	7	12	8	9	13	11
226	27	1	1	0	1	0	0	66	67	66	63	52	16.9994	100	233	1	40	0	176	1	86	0	13	9	11	13	9	11	12	12	10	9	14	10	6	15	10	13	10	12	10	12	12	11	9	9	8	8	8
227	23	3	0	0	1	0	0	57	62	62	63	60	27.9832	105	163	0	38	1	86	0	195	1	12	7	10	8	12	8	12	9	11	8	11	11	12	9	10	10	11	10	9	9	12	10	12	11	11	9	11
228	24	3	0	0	2	1	0	56	62	61	46	45	19.9196	90	132	0	39	1	78	0	75	0	9	9	6	8	14	10	9	10	11	9	12	11	9	7	11	12	11	11	6	6	8	9	8	9	10	9	8
229	29	2	0	1	1	0	0	51	64	66	63	61	22.9359	110	164	0	44	0	106.8	0	66	0	10	8	10	6	10	7	12	8	11	12	11	10	10	14	9	13	9	11	13	13	11	10	9	7	10	9	13
230	23	3	0	0	1	0	0	56	68	63	67	61	18.9975	90	173	0	56	0	107.6	0	47	0	12	7	10	10	7	10	11	13	10	11	12	11	8	10	11	11	11	12	12	13	11	8	12	11	8	9	10
231	19	3	0	0	1	0	0	65	52	64	73	51	22.478	120	149	0	46	0	92.2	0	54	0	12	8	14	12	8	11	11	8	5	9	8	11	11	13	12	9	8	11	8	8	15	14	15	13	6	8	12
232	23	2	0	1	1	0	0	61	62	77	68	85	21.4825	115	173	0	68	0	96.2	0	44	0	15	11	9	10	8	8	13	13	7	13	9	7	14	15	12	6	15	15	9	14	13	9	13	10	11	15	15
233	23	3	0	0	1	0	0	53	78	63	59	55	22.4093	100	134	0	38	1	86.8	0	46	0	9	11	4	8	11	10	12	14	13	13	14	12	12	13	11	9	9	9	11	9	12	7	10	10	11	7	12
234	21	3	0	0	1	0	0	77	49	62	47	44	20.4337	115	259	1	64	0	185.8	1	46	0	13	12	14	12	12	14	8	10	9	5	9	8	10	9	10	10	11	12	7	8	10	8	10	4	8	7	9
235	20	3	0	0	1	0	0	52	61	71	54	68	18.5923	105	140	0	49	0	76.6	0	72	0	11	7	9	6	8	11	11	8	13	10	9	10	13	12	13	9	12	12	10	6	12	6	12	8	11	12	12
236	21	3	0	0	1	0	0	60	60	71	55	66	19.9677	100	152	0	49	0	92.8	0	51	0	13	7	11	10	9	10	11	10	10	9	10	10	12	13	11	13	12	10	11	10	12	6	6	10	10	10	10
237	33	3	0	0	1	0	0	38	67	71	64	58	19.3399	105	162	0	47	0	103.8	0	56	0	6	5	4	7	9	7	12	9	11	11	12	12	12	13	11	12	11	12	13	12	12	8	11	8	12	7	11
238	31	3	0	0	3	0	1	56	58	57	76	63	29.4182	130	224	1	33	1	151.4	1	198	1	10	6	11	10	11	8	11	8	13	7	7	12	9	12	11	6	6	13	14	11	15	11	11	14	10	10	13
239	26	3	0	0	1	0	0	60	56	55	58	64	19.4437	100	173	0	44	0	113.8	0	76	0	11	10	9	11	10	9	9	12	9	6	11	9	7	11	9	10	6	12	11	9	11	7	12	8	10	12	10
240	20	3	0	0	1	0	0	74	61	53	43	52	20.8452	110	166	0	47	0	105.8	0	66	0	13	8	14	13	12	14	11	8	11	11	14	6	3	14	7	9	8	12	8	5	8	7	5	10	7	11	8
241	22	3	0	0	1	0	0	65	74	75	70	72	21.506	105	168	0	34	1	120.4	0	68	0	13	9	9	13	8	13	14	8	15	11	14	12	14	15	14	10	12	10	12	9	14	11	9	15	11	12	13
242	22	3	0	0	1	0	0	64	66	63	57	43	23.2495	100	175	0	36	1	119.8	0	96	0	10	9	9	12	12	12	10	11	10	10	12	13	12	10	10	10	10	11	11	10	11	8	7	10	8	7	8
243	21	3	0	0	1	0	0	52	63	72	58	67	21.8268	128	159	0	56	0	92	0	55	0	11	7	7	9	9	9	12	10	9	10	13	9	14	11	10	12	13	12	7	10	11	9	12	9	11	11	13
244	18	3	0	0	1	0	0	40	65	84	73	75	19.4823	100	184	0	86	0	90.6	0	37	0	11	4	5	7	8	5	13	9	8	11	9	15	15	15	14	14	11	15	11	11	15	9	14	13	10	13	15
245	29	3	0	0	1	0	0	53	57	54	67	60	20.7899	110	177	0	61	0	100.6	0	77	0	11	5	10	9	9	9	11	11	7	10	8	10	7	9	10	10	8	10	10	12	11	11	12	11	9	10	12
246	21	3	0	0	1	0	0	61	86	88	65	70	22.0786	110	167	0	57	0	101.6	0	42	0	14	7	8	11	12	9	15	13	15	13	15	15	15	15	15	15	14	14	13	8	15	8	9	12	12	13	12
247	28	3	0	0	1	0	0	46	54	59	53	62	18.3334	100	167	0	41	0	116.4	0	46	0	9	5	6	10	7	9	11	8	8	6	10	11	7	13	10	10	9	10	12	11	8	7	10	5	9	11	10
248	31	1	1	0	1	0	0	67	54	59	65	58	18.3603	100	133	0	35	1	82.2	0	79	0	13	9	10	12	11	12	12	7	9	10	8	8	7	12	11	11	8	10	11	11	12	8	12	11	8	10	12
249	24	3	0	0	1	0	0	55	60	60	59	58	23.2918	100	146	0	34	1	102.2	0	49	0	11	8	7	7	11	11	13	9	11	8	9	10	9	9	12	9	8	13	9	11	9	9	10	11	12	7	12
250	18	1	1	0	1	0	0	57	70	68	57	66	19.9385	100	207	1	66	0	127.8	0	66	0	10	9	8	9	11	10	12	8	13	11	14	12	13	10	13	11	11	10	8	7	10	8	10	14	11	11	14
251	38	3	0	0	3	0	1	58	67	84	60	74	21.3931	105	193	0	58	0	121.2	0	69	0	13	10	12	8	8	7	14	10	11	10	11	11	15	15	15	11	14	14	6	8	13	9	9	15	13	10	13
252	24	3	0	0	1	0	0	52	64	62	74	68	17.604	100	178	0	85	0	76	0	85	0	11	7	10	9	6	9	10	11	10	11	12	10	7	12	11	9	11	12	13	15	12	10	12	12	10	10	12
253	24	3	0	0	1	0	0	46	75	65	65	57	20.0079	100	133	0	50	0	76.8	0	31	0	10	6	8	9	7	6	14	12	12	11	12	14	9	12	13	12	8	11	11	12	13	8	11	10	12	7	9
254	20	3	0	0	1	0	0	64	64	58	51	61	29.9275	110	150	0	40	0	95.2	0	74	0	12	11	8	10	11	12	13	10	13	8	8	12	9	5	11	9	9	15	7	7	9	9	11	8	10	12	9
255	23	3	0	0	1	0	0	58	70	68	57	59	19.1977	115	169	0	59	0	99.4	0	53	0	12	11	11	9	6	9	14	11	12	11	11	11	15	11	14	8	9	11	9	9	13	7	6	13	11	9	10
256	21	3	0	0	1	0	0	57	66	65	60	61	20.9745	115	177	0	52	0	115	0	50	0	9	8	9	10	12	9	11	10	10	10	12	13	12	10	12	11	8	12	10	7	14	7	10	12	13	10	11
257	32	3	0	0	1	0	0	71	68	64	53	61	18.3344	100	236	1	49	0	170.6	1	82	0	14	12	11	12	10	12	13	11	11	11	11	11	10	11	13	10	11	9	8	5	13	5	9	13	8	12	9
258	28	3	0	0	1	0	0	46	72	64	56	66	17.597	100	180	0	51	0	115	0	69	0	8	7	6	8	9	8	12	11	13	11	11	14	12	12	11	7	10	12	10	8	11	8	9	10	12	9	12
259	29	3	0	0	3	0	1	51	75	56	39	60	20.0177	110	169	0	57	0	96.4	0	78	0	9	11	4	8	11	8	11	12	12	13	15	12	6	7	11	10	10	12	8	7	7	5	6	6	11	10	10
260	32	1	1	0	1	0	0	34	65	45	60	70	22.8376	100	131	0	33	1	81.8	0	81	0	8	4	3	6	6	7	9	10	11	12	12	11	7	6	9	7	6	10	10	13	9	7	9	12	11	11	13
261	31	2	0	1	1	0	0	58	63	64	64	58	28.4503	110	199	0	36	1	109.8	0	266	1	11	8	9	11	9	10	14	11	8	8	12	10	11	13	12	13	5	10	10	10	13	11	9	11	9	13	10
262	27	3	0	0	1	0	0	53	64	83	59	63	18.2332	110	153	0	37	1	85.4	0	153	1	13	6	8	11	5	10	12	14	10	7	11	10	15	15	15	13	12	13	11	8	10	10	11	9	9	9	12
263	30	3	0	0	1	0	0	62	69	75	62	52	17.6473	100	195	0	61	0	121.8	0	61	0	11	8	11	9	11	12	11	13	12	10	15	8	13	11	13	13	12	13	8	10	13	9	10	12	10	10	11
264	29	3	0	0	1	0	0	66	62	69	57	57	22.0959	110	216	1	53	0	146.8	1	81	0	13	9	12	10	11	11	11	10	10	10	10	11	15	11	13	9	10	11	9	9	12	8	10	9	9	9	10
265	33	3	0	0	1	0	0	68	68	59	78	51	22.2268	115	207	1	50	0	141.8	1	76	0	13	10	15	13	6	11	14	9	12	9	14	10	9	8	12	10	7	13	11	14	14	11	13	15	9	7	13
266	20	3	0	0	1	0	0	51	84	80	57	63	16.2788	120	178	0	62	0	103	0	64	0	10	9	4	11	9	8	15	14	15	12	14	14	14	12	14	13	14	13	9	8	12	7	8	13	14	8	12
267	20	1	1	0	1	0	0	72	55	64	61	60	22.0522	95	184	0	55	0	122.8	0	31	0	12	10	14	12	10	14	11	9	8	9	12	6	10	9	10	12	11	12	9	8	12	11	11	10	10	11	9
268	17	2	0	1	1	0	0	63	71	68	64	56	17.9639	95	141	0	55	0	73	0	65	0	13	8	12	10	8	12	14	14	10	9	12	12	14	14	13	7	8	12	11	9	14	8	10	12	9	9	11
269	25	3	0	0	1	0	0	40	67	63	70	70	21.3871	100	138	0	58	0	73.2	0	34	0	11	5	5	8	5	6	13	8	13	10	11	12	13	9	11	10	9	11	10	11	14	11	13	11	10	13	12
270	24	3	0	0	1	0	0	62	55	61	57	44	21.3119	110	196	0	54	0	127	0	75	0	12	7	9	11	12	11	9	8	7	10	11	10	12	8	11	10	9	11	7	12	9	10	10	9	8	6	8
271	26	3	0	0	1	0	0	57	54	49	56	49	23.1652	115	131	0	60	0	58	0	65	0	9	8	11	10	9	10	8	10	11	8	9	8	8	9	7	8	8	9	9	10	11	10	8	8	8	8	8
272	25	3	0	0	1	0	0	56	52	63	55	63	26.1066	125	149	0	46	0	93.4	0	48	0	10	7	11	10	9	9	8	9	8	9	8	10	12	9	12	7	12	11	9	9	10	9	10	8	10	10	12
273	22	3	0	0	1	0	0	67	52	59	52	50	23.1607	95	215	1	52	0	146.2	1	84	0	12	9	12	11	12	11	9	8	10	6	12	7	12	9	12	9	7	10	8	8	9	8	9	10	8	9	8
274	25	2	0	1	1	0	0	67	33	53	69	52	18.676	95	201	1	59	0	130.6	1	57	0	12	10	12	12	11	10	8	5	4	7	5	4	9	6	12	5	9	12	8	14	12	10	13	12	6	8	12
275	31	3	0	0	1	0	0	51	59	72	62	61	20.1951	105	164	0	33	1	114.8	0	81	0	7	7	10	11	9	7	10	9	11	10	9	10	12	13	12	13	10	12	7	13	11	10	10	11	11	10	11
276	20	3	0	0	1	0	0	69	58	65	62	53	22.1442	100	209	1	53	0	139	1	85	0	13	9	12	13	11	11	11	8	10	8	12	9	13	9	11	9	10	13	10	9	12	9	9	13	10	7	9
277	18	3	0	0	3	0	1	61	62	56	59	51	20.5037	100	143	0	43	0	88.2	0	59	0	11	7	9	11	11	12	12	10	10	8	12	10	14	7	12	6	6	11	9	7	13	5	12	13	7	10	8
278	28	3	0	0	1	0	0	72	34	69	46	56	19.2215	110	211	1	63	0	130.8	1	86	0	13	12	14	14	7	12	9	4	6	3	6	6	10	14	14	11	10	10	4	8	11	5	11	7	6	9	14
279	27	2	0	1	1	0	0	70	49	54	47	54	19.051	90	183	0	83	0	88.2	0	59	0	13	11	12	12	10	12	10	7	6	8	11	7	10	9	9	10	8	8	6	7	7	8	11	8	8	10	8
280	33	3	0	0	1	0	0	64	51	59	56	49	19.7696	110	160	0	34	1	113.6	0	62	0	12	11	10	10	10	11	11	8	9	7	8	8	12	11	10	10	9	7	9	10	9	8	10	10	8	9	10
281	24	3	0	0	3	0	1	45	70	73	56	63	20.8855	100	196	0	50	0	133.8	1	61	0	10	5	7	7	8	8	13	9	13	12	9	14	13	15	14	9	9	13	10	7	12	9	8	10	10	11	11
282	31	2	0	1	1	0	0	50	57	64	60	57	22.1925	110	160	0	44	0	99.4	0	83	0	10	6	8	8	9	9	11	8	9	9	8	12	7	10	11	12	12	12	8	12	11	10	10	9	9	9	9
283	26	3	0	0	1	0	0	50	67	72	67	78	19.5842	100	170	0	53	0	94.2	0	114	0	13	5	6	10	8	8	12	10	12	13	9	11	13	12	12	13	12	10	11	14	13	8	12	9	11	13	14
284	34	1	1	0	1	0	0	56	40	53	55	79	18.6559	115	193	0	47	0	130.4	1	78	0	15	8	8	11	5	9	7	4	6	8	8	7	7	12	11	8	7	8	6	13	9	10	11	6	9	14	15
285	36	3	0	0	1	0	0	57	51	49	57	53	23.7227	110	159	0	41	0	105.8	0	61	0	8	9	12	8	9	11	10	10	6	6	11	8	7	6	9	10	6	11	9	12	9	10	10	7	8	9	11
286	25	3	0	0	3	0	1	76	75	48	40	70	29.4728	138	189	0	35	1	111.8	0	211	1	13	13	11	11	14	14	15	9	9	12	15	15	8	9	11	9	3	8	6	7	6	10	4	7	15	15	10
287	27	3	0	0	1	0	0	49	62	50	68	62	21.8728	100	158	0	56	0	85.4	0	83	0	9	7	9	8	7	9	13	8	11	7	10	13	6	9	6	9	9	11	10	14	10	14	13	7	10	12	9
288	25	3	0	0	1	0	0	40	79	65	62	74	20.6219	120	211	1	60	0	139.8	1	56	0	10	6	4	7	7	6	14	11	12	13	14	15	9	10	13	13	8	12	12	7	12	11	12	8	13	13	12
289	28	2	0	1	1	0	0	71	59	71	52	63	24.9581	95	183	0	30	1	138.2	1	74	0	14	11	12	11	11	12	13	6	11	8	11	10	13	10	14	9	14	11	8	8	12	4	11	9	12	12	12
290	19	1	1	0	1	0	0	63	53	51	61	51	23.4345	110	172	0	51	0	104.6	0	82	0	10	7	11	11	12	12	11	7	10	7	6	12	14	5	13	4	3	12	10	10	12	11	9	9	10	6	11
291	28	3	0	0	2	1	0	61	53	57	62	62	20.3787	100	186	0	49	0	125.2	0	59	0	11	7	12	13	9	9	10	9	12	8	7	7	13	7	12	8	5	12	9	10	11	10	10	12	10	7	12
292	22	1	1	0	1	0	0	45	64	36	64	74	20.1739	110	189	0	69	0	111.4	0	43	0	13	7	6	6	6	7	13	10	10	10	8	13	7	6	4	9	7	3	9	15	13	4	13	10	13	13	14
293	25	1	1	0	1	0	0	60	68	77	55	48	29.3991	125	157	0	39	1	99	0	95	0	13	7	11	8	10	11	13	9	12	11	12	11	14	15	13	12	10	13	9	8	10	10	10	8	8	7	8
294	20	3	0	0	1	0	0	79	50	69	58	68	18.6108	120	152	0	41	0	94.2	0	84	0	15	11	14	12	12	15	9	10	8	5	9	9	11	15	12	14	5	12	10	13	9	8	13	5	8	13	12
295	20	3	0	0	1	0	0	41	59	69	63	60	26.9451	105	173	0	44	0	111.2	0	89	0	8	4	7	7	9	6	13	6	12	9	6	13	14	11	13	8	10	13	7	10	13	11	11	11	12	6	12
296	25	3	0	0	1	0	0	51	45	77	63	71	21.5076	110	186	0	55	0	116	0	76	0	11	6	11	9	8	6	6	6	7	8	10	8	13	15	15	10	13	11	9	10	11	11	10	12	11	12	12
297	24	3	0	0	1	0	0	54	74	68	60	62	19.7863	100	178	0	59	0	105.8	0	66	0	9	8	9	10	10	8	13	14	11	11	13	12	10	13	11	12	11	11	11	10	11	9	9	10	11	10	11
298	25	3	0	0	1	0	0	67	51	68	65	62	20.0551	100	192	0	60	0	111.8	0	101	0	14	8	11	12	11	11	11	6	7	9	11	7	9	15	13	13	10	8	7	12	11	9	13	13	6	12	12
299	31	3	0	0	1	0	0	74	73	76	40	66	19.7245	105	145	0	38	1	92.8	0	71	0	10	11	13	15	13	12	11	11	10	15	13	13	15	15	14	8	13	11	7	3	12	5	8	5	12	11	10
300	24	3	0	0	1	0	0	46	61	62	58	70	20.2944	100	194	0	65	0	120	0	45	0	12	3	9	6	11	5	13	8	12	9	12	7	8	10	14	12	7	11	8	11	13	6	8	12	12	13	13
301	19	3	0	0	1	0	0	63	67	61	56	56	24.0021	105	173	0	44	0	115	0	70	0	7	11	14	9	13	9	11	9	14	11	14	8	5	10	13	10	9	14	10	9	14	5	9	9	14	6	13
302	22	1	1	0	1	0	0	39	58	61	65	70	20.1271	110	201	1	54	0	131.4	1	78	0	8	7	6	8	5	5	11	10	10	10	7	10	8	12	9	10	10	12	9	13	10	9	13	11	11	10	14
303	21	3	0	0	1	0	0	54	62	63	47	57	19.2661	110	171	0	46	0	111.6	0	67	0	9	8	9	9	9	10	12	10	11	8	10	11	14	7	11	12	9	10	9	7	9	7	8	7	11	12	7
304	23	3	0	0	1	0	0	34	86	88	64	77	26.8589	110	197	0	54	0	130	1	65	0	7	7	7	4	5	4	15	12	14	15	15	15	15	15	13	15	15	15	8	10	13	6	14	13	13	9	15
305	28	3	0	0	1	0	0	52	57	70	72	62	24.3524	110	197	0	62	0	127.2	0	39	0	8	5	15	9	6	9	12	6	11	8	9	11	10	15	13	10	11	11	10	14	13	10	13	12	11	9	12
306	29	3	0	0	1	0	0	65	50	59	56	42	21.7731	110	163	0	34	1	97	0	160	1	12	11	10	11	10	11	8	9	7	7	11	8	9	11	12	7	7	13	11	9	10	8	9	9	6	6	8
307	25	3	0	0	3	0	1	58	59	64	56	52	25.6948	120	169	0	56	0	101.2	0	59	0	11	10	7	10	11	9	11	10	5	9	12	12	7	14	12	12	10	9	9	10	10	8	11	8	9	8	8
308	16	1	1	0	1	0	0	61	59	62	64	57	23.5317	120	217	1	52	0	146	1	95	0	10	5	11	11	13	11	11	11	6	8	12	11	12	11	11	10	8	10	13	9	10	11	10	11	10	10	10
309	21	3	0	0	1	0	0	64	55	59	51	49	24.3828	100	187	0	53	0	116.8	0	86	0	13	9	9	13	11	9	8	8	11	10	9	9	10	10	12	8	9	10	7	7	8	10	9	10	8	9	8
310	28	2	0	1	1	0	0	55	56	56	68	52	23.692	102	171	0	40	0	112.8	0	91	0	10	9	10	7	9	10	14	11	8	7	9	7	11	7	10	10	7	11	12	10	14	13	8	11	7	9	12
311	27	2	0	1	2	1	0	67	52	54	60	44	26.5966	105	223	1	32	1	141.4	1	248	1	14	11	10	10	11	11	10	7	10	7	9	9	9	10	11	9	7	8	10	9	10	9	9	13	6	8	8
312	25	3	0	0	1	0	0	59	62	61	55	55	17.68	100	195	0	66	0	115.6	0	67	0	10	5	11	12	9	12	12	10	8	11	10	11	8	10	10	12	9	12	10	6	9	8	12	10	9	10	8
313	21	3	0	0	1	0	0	69	49	60	59	59	17.2164	100	165	0	62	0	91	0	60	0	12	10	10	11	14	12	7	6	6	8	12	10	10	13	11	9	7	10	9	9	10	10	10	11	10	10	9
314	37	3	0	0	2	1	0	60	63	72	66	79	22.0604	120	192	0	43	0	138.8	1	51	0	12	8	9	10	12	9	11	8	11	9	15	9	11	15	11	9	13	13	7	10	14	8	12	15	13	14	14
315	24	3	0	0	1	0	0	54	70	65	55	73	18.8275	110	172	0	56	0	108.2	0	39	0	10	10	11	6	7	10	11	11	11	12	13	12	11	7	10	11	11	15	11	11	10	8	8	7	10	11	14
316	31	3	0	0	2	1	0	48	61	55	59	58	23.0477	120	183	0	50	0	110.2	0	114	0	9	8	9	7	6	9	11	10	10	9	13	8	9	10	8	8	9	11	10	10	11	9	11	8	11	10	10
317	22	3	0	0	1	0	0	67	56	60	55	61	19.1276	100	209	1	64	0	130.4	1	73	0	12	10	10	12	11	12	9	6	10	11	10	10	9	11	10	12	9	9	9	7	11	7	9	12	9	10	11
318	30	3	0	0	1	0	0	50	59	65	66	59	21.7914	110	169	0	67	0	94.2	0	39	0	8	6	8	8	10	10	12	9	8	10	10	10	12	11	9	12	9	12	11	9	13	10	12	11	11	9	12
319	22	3	0	0	1	0	0	61	50	61	63	55	20.7311	90	159	0	63	0	77.8	0	91	0	12	6	11	12	8	12	10	8	9	6	10	7	9	12	10	10	8	12	10	9	12	10	12	10	8	10	9
320	22	3	0	0	1	0	0	54	54	71	57	62	20.6257	112	139	0	69	0	61	0	45	0	10	7	10	11	10	6	11	8	9	9	9	8	13	14	15	9	11	9	8	7	13	8	11	10	9	9	10
321	20	3	0	0	1	0	0	86	61	78	32	58	33.8374	120	227	1	46	0	166.2	1	74	0	15	15	15	15	15	11	8	7	14	8	13	11	15	15	15	11	10	12	3	3	7	3	3	13	12	13	6
322	36	3	0	0	1	0	0	46	56	55	70	58	22.6293	122	200	1	53	0	136.2	1	54	0	8	7	5	10	7	9	12	9	6	8	10	11	9	10	10	7	7	12	11	12	12	12	11	12	10	10	11
323	24	3	0	0	1	0	0	73	75	67	58	63	19.6544	125	167	0	40	0	116.4	0	53	0	15	9	11	13	12	13	14	10	12	12	13	14	13	10	13	12	9	10	6	6	14	9	10	13	11	12	11
324	31	3	0	0	1	0	0	44	62	59	63	61	22.742	100	147	0	48	0	74.8	0	121	0	9	6	6	8	8	7	12	10	11	9	9	11	11	9	10	10	10	9	10	10	11	10	11	11	9	10	11
325	31	3	0	0	1	0	0	61	67	67	70	75	21.6512	100	192	0	54	0	129.4	0	43	0	13	7	10	11	8	12	11	7	12	11	13	13	12	12	13	9	7	14	11	8	14	10	13	14	12	13	13
326	24	3	0	0	1	0	0	50	59	65	65	73	23.9716	120	200	1	50	0	139.6	1	52	0	11	5	8	9	9	8	10	9	11	10	9	10	11	12	11	9	10	12	11	10	12	8	13	11	10	13	14
327	29	3	0	0	1	0	0	67	50	53	50	64	19.8722	100	148	0	33	1	96	0	97	0	14	11	11	13	9	9	8	8	8	8	8	10	8	14	9	7	8	7	6	11	11	5	10	7	8	13	12
328	27	2	0	1	1	0	0	62	64	73	52	62	19.1281	110	128	0	37	1	82.8	0	41	0	12	9	12	9	9	11	11	7	12	12	12	10	11	15	13	10	12	12	9	6	12	7	8	10	11	9	10
329	21	3	0	0	1	0	0	66	38	51	58	67	18.4022	95	147	0	42	0	93.2	0	59	0	13	9	13	13	7	11	6	5	7	7	7	6	6	8	10	7	10	10	7	12	9	8	11	11	8	13	13
330	27	3	0	0	1	0	0	49	61	71	61	58	17.3786	110	157	0	58	0	87.6	0	57	0	8	8	8	6	12	7	8	8	10	11	13	11	11	11	11	14	11	13	8	11	11	8	12	11	10	7	12
331	25	3	0	0	1	0	0	61	68	76	62	54	19.0573	105	165	0	55	0	103	0	35	0	9	10	12	7	11	12	12	8	13	11	13	11	12	15	12	14	12	11	10	8	12	9	11	12	10	11	11
332	28	3	0	0	1	0	0	48	54	58	60	65	25.3123	110	174	0	43	0	120	0	55	0	8	7	8	8	9	8	8	9	10	9	9	9	10	9	11	10	9	9	10	11	9	8	11	11	10	12	10
333	24	3	0	0	1	0	0	63	71	75	62	68	18.8519	120	173	0	49	0	110	0	70	0	15	10	9	11	8	10	12	12	11	12	10	14	13	14	14	11	12	11	9	8	12	9	12	12	9	13	12
334	26	3	0	0	1	0	0	63	61	58	65	55	15.7031	100	215	1	64	0	132.8	1	91	0	12	8	12	12	7	12	13	11	10	8	8	11	4	8	11	11	12	12	11	8	12	10	12	12	6	9	11
335	30	1	1	0	1	0	0	52	47	52	57	65	27.831	105	224	1	40	0	164.4	1	98	0	9	8	9	9	8	9	9	7	8	9	6	8	6	9	9	8	10	10	8	10	12	8	10	9	10	12	12
336	24	3	0	0	1	0	0	52	65	75	55	62	19.6512	100	175	0	47	0	108.4	0	98	0	9	6	10	10	9	8	11	10	10	10	10	14	13	14	13	10	12	13	10	7	13	10	8	7	10	11	9
337	29	3	0	0	1	0	0	65	47	63	66	49	18.8246	120	161	0	49	0	94.8	0	86	0	12	8	13	12	8	12	10	9	6	6	8	8	11	10	12	9	9	12	9	11	12	11	12	11	8	7	9
338	20	3	0	0	1	0	0	56	59	56	56	59	17.0164	100	143	0	52	0	81	0	51	0	12	7	6	13	8	10	11	10	7	11	8	12	12	7	10	9	8	10	12	7	10	9	10	8	10	10	7
339	22	3	0	0	1	0	0	53	66	52	55	52	20.4007	105	142	0	36	1	97	0	45	0	10	6	5	10	12	10	9	11	11	10	10	15	11	6	11	6	6	12	9	11	9	8	7	11	9	8	10
340	27	3	0	0	1	0	0	56	52	52	58	44	21.0931	105	203	1	43	0	140.8	1	96	0	12	7	6	9	12	10	10	8	8	7	9	10	9	8	10	6	7	12	8	11	11	9	10	9	7	8	10
341	34	1	1	0	3	0	1	46	67	59	54	65	34.0771	158	157	0	39	1	96	0	110	0	11	9	5	6	8	7	13	6	12	13	11	12	14	8	12	7	7	11	13	6	10	7	9	9	11	12	12
342	21	1	1	0	1	0	0	64	55	78	72	72	22.6532	110	154	0	47	0	97.2	0	49	0	14	7	11	14	8	10	9	8	10	10	9	9	14	14	14	11	14	11	9	14	13	10	12	14	6	13	13
343	29	2	0	1	1	0	0	53	61	61	63	65	24.9787	120	165	0	53	0	98.6	0	67	0	11	5	11	9	7	10	13	11	11	9	9	8	6	12	10	10	11	12	10	9	13	10	12	9	10	10	12
344	22	3	0	0	1	0	0	57	61	57	52	64	20.7526	100	195	0	59	0	122.4	0	68	0	11	8	10	8	10	10	10	8	11	12	10	10	13	6	10	10	8	10	8	8	7	10	8	11	10	12	12
345	31	1	1	0	1	0	0	45	49	62	68	41	24.0956	105	219	1	49	0	155.8	1	71	0	6	7	8	7	6	11	12	7	4	7	9	10	13	12	14	6	6	11	11	14	12	9	11	11	8	5	11
346	24	3	0	0	1	0	0	51	62	59	57	74	22.0761	110	177	0	39	1	125.4	0	63	0	12	4	8	8	11	8	8	8	12	12	10	12	10	10	10	8	10	11	9	11	8	8	10	11	11	14	11
347	18	1	1	0	1	0	0	59	48	65	73	57	17.2661	110	149	0	42	0	89	0	90	0	13	4	12	10	11	9	11	7	11	5	7	7	12	9	13	8	11	12	12	12	14	12	10	13	9	9	12
348	30	3	0	0	1	0	0	53	66	69	51	69	22.2114	120	166	0	48	0	102.8	0	76	0	7	9	9	9	10	9	13	6	13	10	14	10	15	14	9	7	10	14	9	6	9	6	8	13	11	12	11
349	25	3	0	0	1	0	0	62	46	50	71	62	17.6357	100	176	0	63	0	97.6	0	77	0	12	7	9	12	9	13	12	10	8	5	5	6	8	9	11	8	6	8	9	9	13	13	13	14	8	12	9
350	27	3	0	0	1	0	0	54	69	75	59	76	25.3968	105	160	0	55	0	90.6	0	72	0	13	6	9	8	8	10	13	9	12	7	14	14	15	12	15	10	9	14	13	6	12	6	8	14	13	14	12
351	28	3	0	0	1	0	0	52	59	63	54	64	23.3901	100	145	0	34	1	89.2	0	109	0	9	9	8	7	10	9	11	7	11	11	13	6	8	13	11	11	8	12	9	6	9	10	11	9	13	10	10
352	23	3	0	0	1	0	0	61	61	52	70	48	35.921	120	169	0	34	1	108.8	0	131	0	14	4	12	11	8	12	13	9	10	7	14	8	10	8	9	7	6	12	14	11	15	10	12	8	8	8	11
353	21	3	0	0	1	0	0	60	49	52	63	51	23.771	100	135	0	38	1	72.2	0	124	0	8	9	12	13	5	13	10	8	8	7	8	8	6	9	9	8	8	12	12	9	10	11	12	9	9	7	8
354	27	1	1	0	1	0	0	66	52	63	66	50	19.1736	105	169	0	58	0	98	0	65	0	12	10	11	12	10	11	11	10	8	8	6	9	11	11	11	9	9	12	10	12	12	10	11	11	6	7	11
355	22	2	0	1	1	0	0	51	55	73	60	64	18.582	100	186	0	52	0	123	0	55	0	10	7	7	8	11	8	12	8	9	8	9	9	12	15	12	11	13	10	7	11	12	7	13	10	11	9	12
356	23	3	0	0	1	0	0	54	53	63	57	48	20.1182	110	191	0	55	0	122.4	0	68	0	9	7	9	7	13	9	9	9	9	8	11	7	13	4	11	11	9	15	9	9	9	8	11	11	8	9	8
357	25	3	0	0	3	0	1	60	75	81	46	56	22.2767	95	145	0	30	1	103.8	0	56	0	12	10	8	8	12	10	12	9	11	14	15	14	15	15	15	11	11	14	9	4	9	5	10	9	11	6	9
358	21	2	0	1	1	0	0	47	62	70	67	60	19.5115	110	141	0	69	0	63.8	0	41	0	6	7	7	9	8	10	12	10	9	11	9	11	13	13	12	9	10	13	12	14	11	9	11	10	9	9	12
359	29	3	0	0	1	0	0	55	56	58	64	62	20.1956	120	149	0	46	0	91.6	0	57	0	11	6	9	11	9	9	10	10	9	10	8	9	7	10	10	12	8	11	10	12	11	13	11	7	10	11	11
360	26	3	0	0	1	0	0	52	57	68	57	63	19.9247	100	174	0	64	0	101.4	0	43	0	9	6	8	8	12	9	11	9	8	9	12	8	9	14	12	12	10	11	8	9	12	9	10	9	10	11	11
361	26	3	0	0	1	0	0	50	71	68	77	52	18.0662	110	197	0	67	0	121.6	0	42	0	9	6	7	11	7	10	15	10	12	9	13	12	13	11	13	8	11	12	13	11	14	13	12	14	11	6	10
362	32	3	0	0	1	0	0	53	68	68	73	64	20.1497	95	226	1	47	0	156.2	1	114	0	12	6	9	12	8	6	13	12	11	11	10	11	12	12	10	10	12	12	12	13	12	13	12	11	11	10	13
363	22	3	0	0	1	0	0	41	65	64	68	66	26.4062	90	220	1	34	1	159.4	1	133	0	10	4	4	6	10	7	11	10	12	12	8	12	12	10	12	9	10	11	12	11	12	11	10	12	12	10	12
364	20	3	0	0	1	0	0	49	65	69	59	53	21.5322	100	171	0	50	0	107.8	0	66	0	9	5	7	8	11	9	13	12	9	8	11	12	11	10	14	13	9	12	11	10	12	10	9	7	9	10	8
365	23	3	0	0	1	0	0	62	70	75	56	59	19.3134	110	114	0	39	1	60.8	0	71	0	12	10	10	9	11	10	12	10	13	9	14	12	12	15	13	9	15	11	9	7	12	8	10	10	10	10	12
366	29	3	0	0	1	0	0	42	70	58	52	49	21.7751	120	274	1	54	0	206.4	1	68	0	8	6	5	6	10	7	12	13	12	10	11	12	10	6	11	12	8	11	11	8	10	8	7	8	12	7	10
367	23	3	0	0	1	0	0	58	52	80	56	74	19.336	90	164	0	59	0	96.8	0	41	0	11	8	10	9	10	10	8	5	12	7	11	9	15	15	13	10	14	13	7	11	10	8	10	10	11	13	12
368	32	3	0	0	1	0	0	41	65	62	68	73	20.1305	100	235	1	56	0	160	1	95	0	8	6	7	6	8	6	12	10	10	11	13	9	8	11	10	12	9	12	12	12	12	9	12	11	11	13	13
369	19	3	0	0	2	1	0	49	75	62	60	74	21.2175	110	175	0	58	0	108	0	45	0	11	8	6	8	8	8	11	9	14	14	14	13	9	10	13	10	9	11	9	9	13	8	9	12	12	11	14
370	28	3	0	0	1	0	0	61	67	64	59	57	23.4741	102	193	0	37	1	139.4	1	83	0	8	10	11	10	11	11	12	8	11	11	12	13	12	13	12	10	6	11	10	9	11	8	12	9	10	9	9
371	34	3	0	0	1	0	0	44	65	59	67	64	23.496	120	200	1	62	0	102.4	0	178	1	8	6	6	10	7	7	12	12	10	10	9	12	8	10	10	10	10	11	12	12	11	11	12	9	10	10	11
372	23	3	0	0	1	0	0	63	64	70	67	48	20.106	100	165	0	52	0	103.8	0	46	0	12	10	9	9	11	12	13	11	11	9	10	10	11	12	12	12	12	11	12	9	13	9	11	13	10	5	7
373	23	2	0	1	1	0	0	70	74	65	61	39	25.6738	95	142	0	52	0	82	0	40	0	11	9	11	10	14	15	14	13	14	8	11	14	13	15	12	14	5	6	8	4	15	13	8	13	9	5	7
374	22	1	1	0	1	0	0	55	50	55	58	61	19.5231	120	153	0	53	0	85.8	0	71	0	12	8	8	10	7	10	8	8	7	8	10	9	9	12	7	7	10	10	9	9	10	8	11	11	10	11	10
375	28	3	0	0	1	0	0	55	72	63	56	63	18.132	120	178	0	49	0	115.8	0	66	0	11	5	9	12	8	10	12	10	10	14	14	12	7	14	13	11	9	9	7	9	13	7	9	11	11	11	14
376	29	1	1	0	1	0	0	53	49	61	59	58	17.7981	105	185	0	57	0	111.8	0	81	0	10	8	9	10	8	8	9	9	7	8	9	7	10	10	11	10	10	10	9	10	9	11	9	11	8	13	8
377	30	3	0	0	1	0	0	48	64	67	64	73	19.4568	100	183	0	47	0	128	0	40	0	10	5	7	8	10	8	11	9	11	12	10	11	13	12	10	10	11	11	11	13	10	9	11	10	11	13	12
378	25	3	0	0	1	0	0	51	74	72	66	63	18.8662	110	192	0	68	0	109.8	0	71	0	11	4	8	11	11	6	12	13	13	11	12	13	15	12	15	5	13	12	11	9	13	10	12	11	11	8	12
379	19	3	0	0	2	1	0	56	68	61	54	64	21.1181	108	137	0	32	1	80.4	0	123	0	8	9	8	11	11	9	12	12	12	11	11	10	11	11	12	9	8	10	11	8	9	8	7	11	11	11	12
380	28	3	0	0	1	0	0	73	54	59	52	79	19.8178	120	189	0	40	0	123.2	0	129	0	10	14	14	13	8	14	11	5	10	13	8	7	4	9	8	11	14	13	7	14	8	4	9	10	6	15	14
381	28	3	0	0	1	0	0	53	57	50	49	60	19.7415	105	174	0	63	0	98.4	0	63	0	7	8	8	8	13	9	6	4	14	14	8	11	5	13	11	4	6	11	8	9	12	5	6	9	12	13	9
382	24	3	0	0	1	0	0	49	57	57	58	66	22.1056	110	176	0	47	0	106	0	117	0	9	9	7	7	9	8	10	9	9	8	12	9	12	7	10	8	9	11	11	10	10	9	9	9	9	12	12
383	24	3	0	0	1	0	0	51	61	56	72	62	19.669	105	234	1	61	0	159.4	1	68	0	11	4	10	9	7	10	11	10	10	9	8	13	8	9	11	9	8	11	11	12	13	13	12	11	8	11	11
384	19	3	0	0	1	0	0	64	59	64	56	50	20.999	105	133	0	49	0	71.2	0	64	0	13	9	13	11	8	10	9	12	9	8	11	10	11	11	12	10	9	11	7	11	10	8	9	11	9	9	10
385	25	3	0	0	1	0	0	46	61	63	64	69	18.3594	100	179	0	54	0	111	0	70	0	8	6	5	9	8	10	9	7	11	9	13	12	9	10	12	8	12	12	11	11	11	9	10	12	11	11	12
386	22	2	0	1	1	0	0	62	56	61	69	61	19.8788	120	171	0	38	1	107	0	130	0	12	9	8	10	12	11	12	9	11	8	7	9	10	10	12	9	9	11	9	12	13	9	13	13	10	11	13
387	27	3	0	0	1	0	0	68	54	63	58	62	18.0373	100	169	0	45	0	100	0	120	0	14	10	13	11	8	12	12	10	6	6	13	7	10	11	12	6	12	12	6	11	10	10	12	9	9	12	9
388	22	3	0	0	1	0	0	47	76	66	63	72	18.6173	105	153	0	55	0	87.6	0	52	0	9	6	7	8	8	9	12	12	12	13	14	13	8	11	11	12	12	12	12	9	11	10	10	11	13	12	13
389	20	3	0	0	1	0	0	43	75	60	69	62	24.0343	100	163	0	48	0	101.4	0	68	0	7	5	7	8	9	7	12	14	12	11	13	13	8	12	11	10	8	11	12	9	14	10	10	14	12	9	11
390	27	3	0	0	1	0	0	47	55	65	59	69	20.0781	125	181	0	59	0	105	0	84	0	10	7	6	9	8	7	9	7	10	9	10	10	10	13	11	11	10	10	9	12	10	8	10	10	10	12	13
391	29	3	0	0	1	0	0	45	67	56	59	70	23.69	110	160	0	39	1	104.8	0	81	0	8	6	6	10	9	6	12	12	12	10	12	9	6	12	8	8	12	10	8	12	11	8	12	8	10	12	12
392	16	1	1	0	1	0	0	49	55	71	62	55	20.7024	110	149	0	64	0	76.2	0	44	0	9	7	8	7	10	8	9	8	8	10	9	11	12	13	13	12	9	12	11	12	11	8	9	11	11	6	9
393	32	1	1	0	1	0	0	64	51	56	62	50	21.515	110	179	0	37	1	125.4	0	83	0	13	6	11	13	10	11	10	6	7	7	9	12	8	9	10	11	7	11	7	9	11	11	13	11	9	9	11
394	25	2	0	1	2	1	0	68	82	80	55	63	24.1419	95	143	0	39	1	86.2	0	89	0	14	11	10	12	13	8	15	11	15	14	15	12	15	15	15	11	12	12	9	10	12	6	9	9	11	9	13
395	22	3	0	0	1	0	0	59	75	65	70	57	22.5697	105	166	0	55	0	100	0	55	0	11	9	8	9	11	11	14	13	12	10	13	13	9	13	12	11	9	11	11	9	14	11	10	15	11	10	9
396	21	3	0	0	3	0	1	64	47	61	59	68	22.1658	105	155	0	44	0	98	0	65	0	14	6	14	10	10	10	8	10	6	7	8	8	11	11	11	9	7	12	9	7	11	11	10	11	8	13	11
397	26	3	0	0	1	0	0	46	75	48	52	58	21.2306	105	225	1	58	0	151.4	1	78	0	8	8	7	10	7	6	15	11	12	15	10	12	11	9	11	5	4	8	7	11	10	6	10	8	10	6	10
398	25	3	0	0	1	0	0	44	62	58	58	55	23.6719	100	168	0	44	0	112	0	60	0	8	7	6	7	7	9	11	12	8	12	8	11	10	10	12	8	7	11	11	8	12	8	10	9	9	10	9
399	24	3	0	0	1	0	0	57	75	74	51	46	27.8225	130	207	1	43	0	133.6	1	152	1	9	7	9	9	14	9	13	13	13	11	14	11	11	14	14	14	9	12	10	8	12	9	5	7	12	8	5
400	26	3	0	0	1	0	0	57	47	53	54	55	17.3313	105	185	0	53	0	118.6	0	67	0	12	9	11	8	8	9	10	4	8	7	7	11	11	9	11	5	8	9	8	8	10	9	10	9	7	12	10
401	28	3	0	0	1	0	0	53	57	62	61	68	28.2323	110	209	1	56	0	138.2	1	74	0	10	7	9	10	9	8	9	9	11	11	8	9	9	14	11	8	10	10	11	11	10	9	10	10	10	12	11
402	27	3	0	0	1	0	0	48	62	65	59	71	23.7954	115	178	0	48	0	117.2	0	64	0	10	10	6	7	7	8	12	7	12	12	7	12	12	13	12	7	10	11	11	12	10	7	11	8	10	13	13
403	30	3	0	0	1	0	0	48	74	61	61	56	20.2291	90	176	0	42	0	109.4	0	123	0	8	8	5	8	10	9	14	12	12	10	12	14	10	9	12	10	8	12	11	7	12	8	10	13	12	10	8
404	30	3	0	0	1	0	0	62	55	49	57	48	20.6492	98	165	0	39	1	118.6	0	37	0	13	8	11	12	8	10	11	11	10	7	8	8	10	7	9	6	7	10	7	11	11	8	10	10	7	9	8
405	35	1	1	0	1	0	0	45	54	58	65	62	22.663	115	181	0	58	0	110.6	0	62	0	8	7	8	9	6	7	10	8	9	9	7	11	12	11	9	9	8	9	7	14	12	11	11	10	9	8	12
406	20	1	1	0	1	0	0	50	72	73	58	63	18.8784	110	171	0	70	0	79.8	0	106	0	9	9	4	10	10	8	15	10	15	10	10	12	14	10	11	14	9	15	12	4	12	6	9	15	13	12	8
407	27	3	0	0	1	0	0	68	54	45	62	43	29.405	110	169	0	40	0	118.6	0	52	0	14	8	10	11	12	13	11	9	8	7	9	10	6	7	8	6	6	12	9	11	11	11	11	9	8	6	11
408	27	2	0	1	1	0	0	67	65	63	52	71	22.7595	100	154	0	51	0	91.2	0	59	0	14	12	11	12	9	9	12	11	12	11	12	7	12	9	12	8	11	11	7	9	9	7	10	10	10	12	12
409	27	2	0	1	1	0	0	52	64	64	59	54	17.0518	115	153	0	46	0	98.6	0	42	0	11	6	9	8	10	8	13	10	9	10	9	13	13	11	11	8	10	11	10	9	12	10	9	9	10	10	8
410	19	3	0	0	1	0	0	69	50	68	60	51	27.7499	120	173	0	38	1	120.8	0	71	0	12	6	14	11	13	13	11	8	9	8	6	8	13	14	14	5	11	11	11	9	12	7	11	10	11	5	10
411	27	3	0	0	1	0	0	70	57	55	59	62	25.0309	114	217	1	42	0	157.2	1	89	0	12	12	12	12	11	11	11	10	10	9	8	9	8	8	11	9	8	11	8	10	12	8	11	10	10	9	12
412	27	3	0	0	3	0	1	64	61	60	62	47	21.1905	105	292	1	86	0	190.6	1	52	0	13	7	12	11	10	11	11	11	8	8	10	13	11	8	12	12	6	11	11	11	11	9	10	10	5	10	8
413	17	1	1	0	1	0	0	65	54	56	64	55	19.7302	100	158	0	55	0	91.2	0	59	0	15	7	11	13	8	11	9	8	7	9	12	9	6	14	13	6	6	11	9	8	13	10	11	13	5	11	10
414	26	2	0	1	1	0	0	76	53	59	65	51	24.463	125	193	0	41	0	129.6	0	112	0	13	10	13	12	14	14	9	7	6	10	10	11	13	15	9	4	5	13	12	11	11	9	14	8	12	6	10
415	26	3	0	0	1	0	0	61	67	77	61	55	24.4197	110	151	0	38	1	100.8	0	61	0	13	11	9	10	9	9	12	10	12	10	12	11	14	14	14	12	12	11	9	11	11	8	11	11	9	8	10
416	23	3	0	0	1	0	0	69	69	53	54	67	20.9563	100	174	0	45	0	117	0	60	0	15	11	8	11	13	11	13	13	8	9	14	12	9	9	10	8	7	10	9	4	12	8	10	11	11	10	12
417	25	1	1	0	1	0	0	72	43	45	53	39	22.8329	120	176	0	55	0	106.6	0	72	0	12	11	11	14	9	15	10	7	7	5	6	8	6	8	9	9	4	9	9	9	9	8	12	6	5	5	6
418	31	3	0	0	1	0	0	61	57	60	54	50	20.3125	105	187	0	53	0	116.2	0	89	0	11	10	9	12	9	10	10	10	9	9	9	10	11	10	10	9	8	12	9	6	8	9	12	10	8	8	9
419	19	3	0	0	1	0	0	59	72	65	54	68	19.4624	105	194	0	75	0	102.4	0	83	0	12	7	6	13	10	11	15	10	13	12	11	11	10	13	14	6	9	13	10	9	9	7	10	9	13	13	11
420	19	3	0	0	1	0	0	59	64	63	66	63	20.225	110	153	0	54	0	87.8	0	56	0	14	5	10	13	5	12	13	11	9	10	11	10	9	12	10	9	10	13	8	9	13	12	12	12	9	8	12
421	21	1	1	0	1	0	0	44	57	66	55	66	19.3321	100	173	0	67	0	94.8	0	56	0	9	6	8	6	7	8	9	9	10	8	9	12	10	13	13	9	9	12	9	9	9	9	10	9	11	12	12
422	31	3	0	0	2	1	0	56	56	65	54	57	18.2545	108	167	0	54	0	90.8	0	111	0	13	5	6	11	9	12	11	7	7	6	13	12	14	12	13	8	5	13	7	7	12	6	11	11	7	9	12
423	17	1	1	0	2	1	0	74	57	61	43	53	27.8736	110	205	1	46	0	131.8	1	136	0	14	11	14	10	15	10	9	10	7	7	13	11	9	13	12	7	9	11	6	5	8	8	8	8	8	12	8
424	21	3	0	0	1	0	0	62	57	66	67	45	28.7512	120	178	0	30	1	121.2	0	134	0	11	6	12	11	10	12	10	10	7	8	10	12	10	13	11	11	9	12	13	10	12	9	11	12	5	7	9
425	27	3	0	0	1	0	0	61	63	56	65	68	19.5719	100	187	0	66	0	114.8	0	31	0	13	6	9	12	10	11	13	12	11	7	10	10	9	11	12	6	9	9	9	12	13	10	12	9	10	12	13
426	25	3	0	0	1	0	0	51	64	72	63	69	17.7793	100	199	0	55	0	133.4	1	53	0	12	7	6	8	9	9	10	12	11	9	9	13	11	12	12	12	12	13	10	11	12	11	8	11	12	12	12
427	22	3	0	0	1	0	0	55	68	72	62	62	18.8271	100	189	0	57	0	121	0	55	0	13	8	8	10	9	7	12	9	10	12	12	13	14	14	13	9	12	10	8	11	12	9	10	12	11	7	10
428	24	3	0	0	1	0	0	42	64	70	60	72	21.2362	95	188	0	65	0	113.8	0	46	0	9	6	4	8	8	7	11	8	10	11	11	13	12	13	10	10	13	12	9	11	12	8	11	9	12	13	12
429	34	3	0	0	1	0	0	50	64	60	61	69	20.9091	100	162	0	45	0	104.4	0	63	0	11	7	7	8	9	8	11	10	11	9	11	12	10	12	10	10	8	10	12	9	11	8	12	9	11	10	12
430	21	3	0	0	1	0	0	55	66	70	71	76	19.1053	105	154	0	51	0	89.8	0	66	0	12	8	10	11	5	9	12	9	10	11	12	12	14	11	14	10	11	10	13	11	13	8	12	14	12	13	13
431	37	3	0	0	1	0	0	51	60	60	64	57	17.9899	100	200	1	71	0	119.6	0	47	0	10	6	8	9	8	10	11	9	5	10	13	12	10	10	11	7	10	12	10	12	11	11	11	9	10	8	11
432	22	2	0	1	1	0	0	64	51	51	51	41	23.5257	90	183	0	61	0	108	0	70	0	12	11	9	11	11	10	8	7	8	10	8	10	11	8	10	9	4	9	9	7	9	9	10	7	9	7	6
433	20	1	1	0	1	0	0	64	65	53	58	60	29.5513	110	193	0	44	0	125	0	120	0	12	8	11	10	12	11	12	11	10	12	9	11	8	9	11	6	8	11	11	8	9	8	11	11	10	7	12
434	19	1	1	0	1	0	0	59	66	83	68	55	17.9075	100	167	0	45	0	107	0	75	0	12	6	8	11	13	9	14	8	11	9	11	13	15	15	14	14	14	11	12	10	14	8	9	15	10	6	11
435	18	3	0	0	1	0	0	69	33	43	58	65	26.9482	105	171	0	28	1	108.4	0	173	1	12	8	13	15	11	10	4	4	8	5	7	5	8	4	12	6	6	7	7	8	11	10	15	7	9	15	9
436	16	2	0	1	3	0	1	55	65	55	47	46	29.2298	105	149	0	48	0	69	0	160	1	9	8	9	11	10	8	11	14	7	8	13	12	12	9	9	10	7	8	10	6	6	8	7	10	10	7	5
437	26	3	0	0	1	0	0	42	63	65	67	67	18.0597	90	195	0	77	0	107.8	0	51	0	10	4	6	9	6	7	12	11	11	7	11	11	12	13	9	9	11	11	9	12	14	10	12	10	10	11	12
438	31	3	0	0	1	0	0	68	55	65	52	49	18.012	110	151	0	44	0	97.8	0	46	0	13	11	10	12	10	12	8	8	11	10	10	8	13	15	13	6	6	12	9	10	9	6	8	10	9	9	9
439	19	3	0	0	2	1	0	48	64	63	60	64	20.6132	95	208	1	58	0	138.6	1	57	0	8	8	8	8	9	7	12	8	12	10	11	11	13	8	10	9	12	11	10	10	10	12	10	8	11	10	9
440	28	1	1	0	1	0	0	61	54	65	62	55	20.9194	110	153	0	38	1	99.4	0	78	0	13	9	11	10	8	10	9	9	8	6	10	12	10	14	14	8	11	8	8	10	13	10	12	9	8	7	9
441	17	3	0	0	3	0	1	59	64	63	50	50	15.5023	105	159	0	55	0	92.4	0	58	0	12	9	10	7	12	9	11	9	13	9	12	10	12	11	12	9	9	10	7	9	10	6	7	11	9	8	11
442	35	3	0	0	1	0	0	53	62	73	61	62	25.9574	100	186	0	42	0	131.2	1	64	0	9	7	11	9	9	8	14	7	11	9	10	11	12	13	13	12	11	12	8	10	13	9	12	9	10	12	11
443	21	3	0	0	1	0	0	62	55	76	71	64	24.1771	115	195	0	54	0	130.4	1	53	0	12	5	13	9	12	11	10	6	12	8	10	9	12	15	13	12	12	12	12	12	12	11	12	12	9	12	11
444	25	3	0	0	1	0	0	55	68	76	51	59	21.0119	90	189	0	60	0	113.2	0	79	0	10	7	7	10	11	10	12	10	11	10	15	10	12	13	13	15	13	10	11	5	10	6	10	9	11	10	9
445	21	3	0	0	1	0	0	60	65	60	58	70	18.8618	120	169	0	62	0	93	0	70	0	12	9	11	10	8	10	12	11	12	11	11	8	9	11	11	10	9	10	9	9	10	8	13	9	10	12	13
446	24	3	0	0	1	0	0	46	62	61	60	68	20.6389	120	187	0	39	1	132.6	1	77	0	9	9	6	9	6	7	11	11	12	9	10	9	12	11	11	8	9	10	12	8	12	9	10	9	13	12	11
447	26	3	0	0	1	0	0	56	39	58	54	56	21.5096	110	166	0	58	0	91.8	0	81	0	11	6	11	11	7	10	7	4	5	5	8	10	11	12	12	7	7	9	8	12	9	9	10	6	9	12	10
448	21	3	0	0	1	0	0	58	44	45	62	72	17.4497	90	191	0	54	0	128.4	0	43	0	11	7	11	11	8	10	9	6	8	10	5	6	6	5	8	8	6	12	9	10	11	10	12	10	8	12	13
449	28	3	0	0	1	0	0	61	66	65	60	68	21.9146	100	149	0	50	0	85.6	0	67	0	11	9	10	12	10	9	11	12	13	10	12	8	12	10	11	9	11	12	12	12	10	7	11	8	11	12	13
450	24	3	0	0	1	0	0	69	48	67	57	49	20.942	115	195	0	45	0	136.4	1	68	0	12	10	13	13	10	11	9	7	8	7	8	9	12	14	12	10	10	9	7	8	10	12	10	10	8	8	8
451	20	3	0	0	2	1	0	67	53	60	54	50	20.5985	110	121	0	36	1	72	0	65	0	11	10	12	10	11	13	9	8	10	8	8	10	13	10	10	10	8	9	9	7	10	10	9	9	9	9	9
452	24	3	0	0	1	0	0	51	71	73	46	60	22.7605	100	162	0	60	0	91.8	0	51	0	8	8	9	8	10	8	11	11	14	11	13	11	14	15	12	10	11	11	5	7	11	7	8	8	11	10	9
453	31	3	0	0	1	0	0	57	58	53	55	46	18.7695	100	172	0	49	0	115.4	0	38	0	11	7	8	9	13	9	12	8	10	10	8	10	8	9	7	8	9	12	10	8	10	9	9	9	9	7	8
454	28	3	0	0	1	0	0	58	62	66	54	57	19.7426	120	201	1	42	0	137.2	1	109	0	11	10	7	11	8	11	11	10	11	10	12	8	10	13	11	11	9	12	7	7	12	8	11	9	10	10	9
455	29	1	1	0	1	0	0	40	69	71	68	70	19.0105	110	131	0	48	0	77	0	30	0	9	5	5	7	5	9	14	12	10	7	14	12	13	12	11	12	11	12	11	12	14	8	10	13	11	13	13
456	20	2	0	1	1	0	0	59	58	71	67	56	21.6081	100	161	0	69	0	84	0	40	0	12	7	10	11	8	11	11	9	8	12	8	10	10	14	14	10	12	11	10	11	11	13	11	11	10	7	10
457	25	1	1	0	1	0	0	55	69	73	61	73	21.1316	110	167	0	50	0	104.2	0	64	0	9	8	9	10	9	10	13	9	9	10	14	14	12	15	13	8	12	13	9	10	12	9	11	10	12	13	13
458	25	3	0	0	1	0	0	76	74	70	58	59	29.1359	110	178	0	42	0	119.4	0	83	0	13	9	15	14	14	11	13	11	10	14	12	14	14	13	14	9	10	10	10	7	14	7	10	10	13	12	11
459	23	3	0	0	1	0	0	44	59	65	53	69	18.3068	95	154	0	48	0	97.8	0	41	0	9	6	6	7	10	6	9	9	12	8	11	10	9	12	11	12	10	11	12	10	10	5	6	10	10	13	12
460	20	3	0	0	3	0	1	75	62	64	60	49	28.0758	110	165	0	50	0	95	0	100	0	13	12	13	13	12	12	12	10	7	9	12	12	12	11	12	10	8	11	11	9	12	12	6	10	7	7	9
461	29	3	0	0	3	0	1	63	51	58	50	53	31.9692	112	231	1	30	1	162.8	1	191	1	11	7	12	11	11	11	11	8	9	8	7	8	13	7	9	11	9	9	8	8	11	7	8	8	9	10	8
462	21	3	0	0	1	0	0	48	66	69	58	65	18.6593	120	186	0	55	0	113	0	90	0	11	7	8	7	8	7	11	10	12	11	10	12	12	13	11	12	11	10	10	10	9	8	10	11	12	10	13
463	28	2	0	1	1	0	0	48	58	65	66	50	27.993	95	202	1	37	1	136.6	1	142	0	8	5	7	9	9	10	12	5	9	10	10	12	12	15	14	6	6	12	9	10	14	9	10	14	9	6	12
464	22	3	0	0	3	0	1	63	57	59	52	46	23.5218	105	148	0	44	0	94.8	0	46	0	12	8	11	9	12	11	10	11	9	8	11	8	6	11	12	10	8	12	7	7	9	10	11	8	7	7	7
465	30	3	0	0	1	0	0	62	54	68	65	64	17.3067	100	143	0	49	0	85.8	0	41	0	11	9	10	11	10	11	11	9	8	7	10	9	12	12	12	11	11	10	10	10	12	8	12	13	10	11	11
466	28	2	0	1	1	0	0	67	48	63	51	57	21.0786	100	201	1	26	1	141.6	1	167	1	11	11	12	13	13	7	7	8	7	8	10	8	9	13	12	10	10	9	6	7	8	9	11	10	9	10	11
467	25	3	0	0	1	0	0	65	52	55	61	50	19.929	100	230	1	57	0	161	1	60	0	13	7	10	12	12	11	10	10	10	8	7	7	7	10	12	10	7	9	9	12	11	11	10	8	11	11	8
468	22	3	0	0	1	0	0	51	82	64	66	73	23.1763	90	170	0	56	0	104.8	0	46	0	9	6	7	9	11	9	15	10	15	13	15	14	8	8	13	12	9	14	8	7	15	11	13	12	12	13	14
469	19	1	1	0	1	0	0	53	42	60	55	66	23.4375	100	158	0	39	1	104	0	77	0	13	4	9	11	8	8	7	6	7	8	7	7	11	10	8	10	8	13	7	8	10	11	11	8	7	12	14
470	19	3	0	0	1	0	0	61	63	76	57	55	19.653	100	146	0	52	0	81.2	0	64	0	13	7	10	9	11	11	11	9	12	8	9	14	13	11	14	12	12	14	8	9	12	7	11	10	9	9	10
471	21	3	0	0	1	0	0	50	63	60	71	57	19.3906	120	183	0	40	0	118.6	0	122	0	12	4	7	10	7	10	12	12	10	8	11	10	13	9	10	8	8	12	11	13	12	12	11	12	7	10	11
472	20	2	0	1	1	0	0	67	68	71	47	55	28.2782	135	139	0	33	1	77.4	0	143	0	13	8	13	8	13	12	12	11	12	9	15	9	11	12	13	10	13	12	7	7	10	8	9	6	11	7	8
473	20	3	0	0	1	0	0	68	49	66	68	49	19.2701	110	212	1	50	0	150.6	1	57	0	13	8	15	9	14	9	12	8	6	7	9	7	12	14	9	8	12	11	9	13	11	11	13	11	9	7	10
474	23	1	1	0	1	0	0	67	63	78	74	66	20.47	108	113	0	40	0	65.8	0	36	0	10	10	12	12	9	14	14	12	7	9	10	11	12	15	13	11	14	13	6	14	14	13	14	13	9	11	14
475	34	3	0	0	1	0	0	70	50	54	72	48	19.4381	106	159	0	48	0	103.4	0	38	0	13	9	14	12	9	13	9	10	6	7	12	6	8	8	8	7	11	12	9	12	11	15	13	12	5	9	11
476	25	3	0	0	2	1	0	61	53	58	59	59	16.937	100	179	0	55	0	113	0	55	0	13	9	11	8	10	10	8	9	8	9	9	10	12	8	11	6	9	12	10	12	11	6	9	11	9	10	11
477	23	3	0	0	1	0	0	72	48	66	51	55	24.155	100	175	0	59	0	106	0	50	0	13	10	13	11	12	13	10	9	8	7	7	7	12	10	13	11	9	11	7	7	10	7	11	9	7	10	9
478	26	3	0	0	2	1	0	58	57	61	56	63	20.5065	100	120	0	40	0	67.6	0	62	0	14	8	7	11	10	8	11	11	10	8	9	8	8	12	13	8	9	11	9	9	11	7	8	12	11	10	10
479	25	3	0	0	2	1	0	59	55	49	61	61	21.3316	110	198	0	49	0	132.2	1	84	0	15	6	9	11	8	10	11	10	11	9	6	8	9	6	9	9	5	11	11	9	12	11	9	9	8	10	10
480	22	3	0	0	1	0	0	69	68	77	53	79	29.1243	110	194	0	49	0	128.8	0	81	0	13	10	8	12	14	12	11	9	9	11	15	13	15	15	15	10	11	11	8	7	12	6	9	11	12	15	14
481	24	3	0	0	1	0	0	45	73	65	58	71	23.7118	120	134	0	46	0	76	0	60	0	9	8	6	5	9	8	12	11	12	11	14	13	11	10	11	10	10	13	10	9	12	8	9	10	13	10	12
482	34	3	0	0	1	0	0	64	52	61	64	54	19.4667	105	183	0	56	0	109.6	0	87	0	12	9	12	11	8	12	11	10	8	6	10	7	9	12	12	10	8	10	11	10	12	10	10	11	8	9	10
483	30	3	0	0	1	0	0	60	59	55	68	51	27.1809	110	163	0	38	1	107.4	0	88	0	11	5	12	8	11	13	8	14	11	7	13	6	7	10	10	9	7	12	11	11	12	11	13	10	5	7	12
484	20	3	0	0	1	0	0	60	70	72	67	49	22.3499	110	161	0	43	0	106.2	0	59	0	11	8	8	11	12	10	13	10	12	10	12	13	15	13	13	10	10	11	10	13	12	7	13	12	11	7	10
485	28	3	0	0	1	0	0	53	50	64	63	50	20.7938	105	179	0	52	0	114.8	0	61	0	8	5	9	11	10	10	9	10	8	7	9	7	12	10	11	9	10	12	11	9	12	9	11	11	10	9	9
486	26	1	1	0	1	0	0	50	64	65	55	50	30.7502	120	233	1	37	1	144.6	1	257	1	7	8	9	8	10	8	12	9	12	7	13	11	4	15	13	7	13	13	8	7	12	7	11	10	12	7	10
487	21	2	0	1	1	0	0	35	70	70	60	68	18.6214	105	163	0	37	1	107.6	0	92	0	9	6	3	5	7	5	11	10	13	12	10	14	12	13	12	9	12	12	13	10	11	7	7	12	11	10	13
488	21	1	1	0	1	0	0	60	65	79	54	60	22.1257	100	169	0	58	0	97.8	0	66	0	9	10	12	9	10	10	12	9	9	12	11	12	14	12	13	12	14	14	7	9	11	9	10	8	11	8	9
489	20	3	0	0	1	0	0	58	58	65	52	54	24.6121	110	152	0	55	0	91.6	0	27	0	10	9	8	9	12	10	11	10	9	9	9	10	12	9	12	10	11	11	7	8	9	9	10	9	10	7	9
490	22	3	0	0	1	0	0	66	63	64	69	50	19.7055	95	182	0	37	1	132.4	1	63	0	13	9	11	9	12	12	10	11	11	11	11	9	12	11	13	11	6	11	12	10	14	7	12	14	7	8	12
491	21	3	0	0	1	0	0	50	68	61	44	64	25.0612	122	148	0	40	0	93.6	0	72	0	6	10	8	8	11	7	11	6	14	12	13	12	9	11	13	8	10	10	8	4	10	8	7	7	13	11	6
492	24	3	0	0	1	0	0	49	59	69	55	46	22.4741	110	185	0	47	0	117.6	0	102	0	9	4	6	10	11	9	12	9	10	8	7	13	14	14	13	8	9	11	6	9	10	10	12	8	7	10	10
493	25	2	0	1	1	0	0	53	63	56	52	54	19.575	115	213	1	71	0	126.8	0	76	0	10	10	8	7	8	10	13	7	12	11	11	9	10	7	9	9	9	12	5	9	9	7	12	10	11	8	11
494	28	1	1	0	1	0	0	66	56	52	63	54	18.3105	100	222	1	59	0	145.6	1	87	0	12	7	12	13	10	12	11	10	9	7	9	10	6	8	12	10	6	10	9	11	11	11	13	8	7	10	10
495	30	3	0	0	1	0	0	59	52	57	58	54	22.0482	110	237	1	70	0	155	1	59	0	13	8	10	10	8	10	9	8	9	7	10	9	9	12	10	8	8	10	9	11	9	9	8	12	9	9	9
496	25	3	0	0	1	0	0	67	70	73	65	74	20.7393	110	173	0	53	0	108	0	60	0	15	8	10	12	10	12	13	13	10	10	12	12	12	10	15	12	11	13	8	8	15	8	11	15	10	11	14
497	23	3	0	0	1	0	0	46	84	73	62	70	21.7914	110	190	0	48	0	130.8	1	56	0	7	7	6	7	10	9	15	12	15	14	14	14	12	12	11	12	11	15	11	8	12	6	12	13	10	12	14
498	22	3	0	0	1	0	0	69	35	70	55	51	21.6615	125	168	0	60	0	91.8	0	81	0	12	8	13	14	10	12	9	7	3	4	7	5	12	13	12	7	12	14	7	6	11	5	15	11	11	5	9
499	28	3	0	0	3	0	1	33	82	67	74	76	24.4933	110	199	0	80	0	106.8	0	61	0	6	5	4	5	8	5	15	10	15	15	13	14	14	12	12	9	9	11	14	14	13	10	8	15	13	13	14
500	36	2	0	1	1	0	0	43	44	50	70	62	35.4009	110	225	1	26	1	163.8	1	176	1	9	4	8	8	6	8	9	6	6	6	7	10	11	8	9	6	4	12	13	14	13	8	12	10	6	12	13
501	21	3	0	0	1	0	0	52	59	66	66	64	18.176	105	176	0	45	0	111.6	0	97	0	10	8	10	10	5	9	11	9	11	9	10	9	12	10	9	12	9	14	10	12	14	8	14	8	12	8	12
502	22	3	0	0	3	0	1	51	55	66	54	61	17.9184	90	196	0	60	0	122	0	70	0	11	7	10	7	9	7	8	6	12	11	10	8	12	12	11	11	11	9	8	11	9	8	10	8	12	10	10
503	22	3	0	0	1	0	0	72	59	58	49	60	22.4813	105	172	0	55	0	102	0	75	0	11	12	11	12	12	14	9	9	11	8	12	10	9	9	13	6	11	10	9	7	8	8	8	9	11	11	11
504	20	2	0	1	1	0	0	69	39	57	58	55	24.8948	110	275	1	54	0	199.8	1	106	0	13	9	14	10	11	12	5	6	8	6	10	4	7	10	8	10	10	12	9	11	8	10	11	9	7	10	10
505	28	3	0	0	1	0	0	46	68	57	57	66	18.342	105	153	0	47	0	89.8	0	81	0	11	5	4	10	7	9	11	8	12	13	12	12	7	9	10	10	7	14	11	8	11	8	11	8	10	13	12
506	24	3	0	0	1	0	0	59	52	68	53	61	21.2858	105	192	0	58	0	121	0	65	0	10	9	12	7	11	10	11	9	9	6	10	7	13	14	13	9	9	10	9	6	12	7	8	11	10	12	9
507	27	3	0	0	1	0	0	50	50	47	60	59	20.0543	100	236	1	48	0	177.6	1	52	0	10	7	8	8	8	9	8	9	7	8	9	9	8	8	7	6	8	10	8	11	12	7	11	11	7	10	11
508	17	1	1	0	1	0	0	61	63	61	66	49	24.0453	100	139	0	42	0	83	0	70	0	11	8	12	7	12	11	12	10	12	11	10	8	12	6	12	9	9	13	9	10	13	9	11	14	10	7	10
509	34	3	0	0	1	0	0	56	53	64	59	62	25.2861	120	211	1	43	0	152.6	1	77	0	10	8	10	8	10	10	10	7	9	8	12	7	12	10	11	8	10	13	10	9	12	8	12	8	10	9	13
510	26	3	0	0	1	0	0	65	59	68	54	63	23.0407	105	241	1	70	0	162.8	1	41	0	11	10	9	11	12	12	12	10	11	10	7	9	11	13	12	12	11	9	8	7	12	7	9	11	10	13	10
511	30	1	1	0	1	0	0	50	46	61	71	58	28.2571	130	183	0	50	0	124.8	0	41	0	7	6	8	9	9	11	10	8	5	6	8	9	12	13	10	9	5	12	9	13	12	13	13	11	8	11	11
512	25	3	0	0	1	0	0	57	61	77	49	65	34.9609	100	211	1	39	1	150.6	1	107	0	9	10	10	6	13	9	11	9	13	8	10	10	13	14	13	13	11	13	11	5	9	6	8	10	12	12	12
513	25	2	0	1	1	0	0	70	58	83	65	78	18.7691	110	130	0	56	0	62.4	0	58	0	14	10	12	12	12	10	10	5	10	8	15	10	12	15	13	14	14	15	12	10	13	7	12	11	11	13	14
514	27	2	0	1	1	0	0	43	80	76	63	82	23.1543	116	192	0	52	0	128.8	0	56	0	10	5	8	6	8	6	15	11	14	15	14	11	14	15	12	7	14	14	10	7	12	8	12	14	13	12	15
515	26	2	0	1	1	0	0	53	66	62	63	63	19.932	110	208	1	57	0	133	1	90	0	12	8	9	8	10	6	12	12	8	11	12	11	10	12	12	8	8	12	10	12	13	8	11	9	9	8	12
516	16	1	1	0	1	0	0	52	78	62	59	70	18.1449	90	144	0	42	0	88.8	0	66	0	9	4	12	9	9	9	12	13	13	13	14	13	12	8	7	11	13	11	8	8	14	11	8	10	12	12	13
517	22	3	0	0	1	0	0	42	83	73	61	75	20.0463	115	158	0	57	0	87.6	0	67	0	8	5	7	6	8	8	15	13	14	13	15	13	13	10	14	12	12	12	12	6	13	8	11	11	13	9	13
518	29	1	1	0	1	0	0	40	52	43	69	59	17.6528	115	165	0	48	0	99	0	90	0	7	5	5	9	7	7	9	9	8	6	10	10	7	6	7	7	6	10	12	10	12	11	13	11	8	11	10
519	26	1	1	0	1	0	0	49	71	77	47	74	20.6649	80	170	0	53	0	107.4	0	48	0	7	9	10	9	7	7	12	9	13	13	15	9	14	15	12	13	15	8	8	6	8	6	11	8	13	13	12
520	35	3	0	0	1	0	0	56	57	63	56	57	21.8264	110	162	0	52	0	96.2	0	69	0	11	8	10	10	8	9	11	7	10	11	10	8	12	10	9	10	12	10	10	8	8	10	8	12	11	8	9
521	22	1	1	0	1	0	0	50	79	67	62	69	18.5441	90	148	0	44	0	91.8	0	61	0	9	7	8	8	10	8	12	12	13	13	15	14	11	12	11	11	9	13	12	9	12	9	9	11	11	11	12
522	23	3	0	0	1	0	0	48	78	73	60	51	19.5117	100	159	0	51	0	97	0	55	0	10	8	6	10	7	7	14	15	15	7	14	13	12	15	15	12	9	10	9	11	12	10	6	12	10	6	8
523	29	3	0	0	1	0	0	47	63	67	70	61	20.6694	110	161	0	54	0	98.4	0	43	0	8	8	8	11	6	6	12	10	8	9	10	14	10	13	11	10	11	12	13	10	12	11	13	11	9	10	11
524	21	3	0	0	1	0	0	60	57	70	59	50	23.1162	110	168	0	39	1	87.4	0	208	1	13	8	10	10	10	9	10	11	9	10	11	6	11	15	12	11	11	10	8	11	11	9	10	10	8	8	10
525	26	3	0	0	1	0	0	87	55	58	57	42	18.7982	90	142	0	45	0	84.2	0	64	0	15	14	15	14	15	14	11	10	9	5	12	8	6	7	13	13	10	9	9	11	13	8	7	9	6	7	11
526	19	3	0	0	1	0	0	44	67	55	61	67	18.75	100	163	0	58	0	92	0	67	0	12	4	6	9	6	7	12	11	11	10	11	12	6	10	10	6	12	11	9	9	11	13	9	10	9	10	12
527	19	3	0	0	1	0	0	65	38	63	43	66	23.6128	100	220	1	59	0	146	1	75	0	12	6	14	14	7	12	6	5	11	4	6	6	11	14	10	7	9	12	5	9	8	5	6	10	9	10	12
528	24	2	0	1	3	0	1	59	63	65	62	57	24.5535	108	159	0	43	0	92.8	0	116	0	11	10	10	8	11	9	12	10	11	9	11	10	12	10	12	8	12	11	9	11	11	9	11	11	9	8	10
529	30	3	0	0	1	0	0	44	53	52	63	73	21.3098	110	234	1	55	0	151	1	140	0	11	5	5	8	7	8	9	9	10	7	9	9	9	9	10	8	7	9	10	11	11	9	10	12	9	14	12
530	20	3	0	0	1	0	0	64	53	67	55	47	21.7251	120	143	0	52	0	74.6	0	82	0	14	9	11	12	10	8	13	6	8	9	7	10	14	15	11	5	10	12	5	7	11	11	13	8	12	5	7
531	28	3	0	0	1	0	0	64	55	62	41	59	19.2122	110	175	0	58	0	104.8	0	61	0	12	10	11	12	6	13	11	9	11	8	9	7	10	11	10	12	8	11	7	5	8	10	7	4	11	10	11
532	21	3	0	0	1	0	0	60	64	62	57	65	18.0696	105	192	0	42	0	123.2	0	134	0	14	8	7	11	11	9	11	8	12	10	13	10	8	12	13	8	7	14	7	12	11	10	9	8	12	11	12
533	26	3	0	0	1	0	0	59	52	47	62	64	19.8436	110	152	0	59	0	82	0	55	0	11	8	12	10	7	11	9	7	7	11	8	10	9	6	9	8	5	10	10	11	13	9	12	7	8	11	12
534	25	1	1	0	1	0	0	59	56	56	57	55	19.8438	120	162	0	39	1	99.8	0	116	0	10	9	10	11	10	9	9	10	7	10	12	8	8	10	12	8	7	11	8	10	9	10	11	9	7	9	10
535	25	1	1	0	1	0	0	75	75	62	46	57	19.9838	90	185	0	54	0	109.8	0	106	0	15	11	11	11	14	13	13	12	12	11	15	12	15	6	12	12	7	10	7	5	11	9	6	8	10	14	10
536	22	2	0	1	1	0	0	59	57	60	59	59	20.3125	110	178	0	64	0	96.6	0	87	0	11	7	11	10	9	11	10	11	9	7	11	9	10	12	11	8	9	10	8	8	11	9	11	12	8	10	11
537	32	3	0	0	1	0	0	63	61	68	54	62	19.3893	110	137	0	52	0	66.8	0	91	0	10	13	10	11	11	8	11	9	11	11	12	7	12	10	13	10	12	11	9	8	10	9	9	9	10	10	12
538	19	3	0	0	1	0	0	60	75	55	68	53	20.7094	110	186	0	43	0	128	0	75	0	12	7	7	11	12	11	13	12	10	12	15	13	8	10	13	9	4	11	11	9	13	10	12	13	10	8	10
539	21	2	0	1	1	0	0	56	68	52	61	71	19.4734	100	176	0	56	0	104.6	0	77	0	13	6	9	9	9	10	13	11	12	9	12	11	7	6	11	12	6	10	10	10	10	8	11	12	12	14	11
540	21	3	0	0	1	0	0	60	71	76	66	53	18.6629	100	163	0	47	0	97.8	0	91	0	11	6	10	12	10	11	12	12	10	11	14	12	15	15	13	9	12	12	11	9	13	11	9	13	9	8	11
541	28	3	0	0	1	0	0	51	57	47	62	62	30.525	130	199	0	38	1	138.2	1	114	0	13	5	10	9	7	7	12	9	7	10	12	7	11	4	7	5	10	10	11	11	9	7	11	13	9	11	12
542	20	3	0	0	1	0	0	70	50	71	48	53	24.1016	110	162	0	44	0	105.8	0	61	0	12	11	12	14	11	10	6	8	9	9	10	8	14	15	13	9	10	10	6	7	10	8	8	9	8	8	10
543	24	3	0	0	1	0	0	73	52	64	52	61	21.6608	115	176	0	30	1	87.6	0	292	1	14	11	13	9	12	14	9	8	10	8	8	9	14	8	11	10	8	13	10	9	8	7	10	8	8	11	11
544	27	3	0	0	1	0	0	49	61	64	57	64	22.5124	110	182	0	59	0	110	0	65	0	10	6	6	10	9	8	12	9	10	8	12	10	9	13	10	11	9	12	9	10	11	10	11	6	10	11	11
545	28	3	0	0	1	0	0	38	68	75	43	69	19.8047	100	162	0	34	1	110	0	90	0	7	7	4	5	11	4	10	7	14	12	12	13	15	14	14	8	11	13	8	6	9	6	8	6	13	10	11
546	24	3	0	0	1	0	0	80	40	65	48	47	22.8662	110	179	0	48	0	106.4	0	123	0	11	13	15	15	11	15	7	5	3	10	8	7	11	10	12	8	12	12	5	7	9	7	12	8	4	9	6
547	28	3	0	0	1	0	0	39	62	68	65	83	18.9036	100	111	0	40	0	65	0	30	0	7	7	9	8	4	4	15	7	11	14	6	9	14	9	13	10	10	12	9	15	11	9	11	10	12	13	15
548	19	3	0	0	1	0	0	41	69	76	66	76	20.9689	110	158	0	39	1	111	0	40	0	8	3	5	9	8	8	13	9	9	11	13	14	13	15	9	11	15	13	11	9	12	10	13	11	13	12	13
549	27	3	0	0	1	0	0	47	74	68	62	56	18.1933	100	187	0	49	0	121.6	0	82	0	8	5	6	11	7	10	13	13	8	12	15	13	13	12	11	9	10	13	11	7	10	9	13	12	11	9	10
550	27	3	0	0	2	1	0	62	55	56	58	50	25.2323	120	203	1	54	0	134	1	75	0	12	9	10	11	10	10	12	9	9	8	7	10	10	13	12	7	7	7	9	10	11	8	10	10	9	8	10
551	29	3	0	0	1	0	0	59	69	62	62	69	20.5225	110	175	0	50	0	110.6	0	72	0	12	11	7	11	9	9	11	10	12	9	15	12	10	14	14	8	10	6	6	10	11	9	14	12	8	12	14
552	29	3	0	0	1	0	0	56	63	59	61	59	19.1791	105	169	0	66	0	94.4	0	43	0	10	7	9	10	10	10	11	10	10	10	11	11	8	11	11	8	11	10	10	9	11	10	10	11	9	9	11
553	19	1	1	0	1	0	0	66	55	68	59	71	32.0745	120	159	0	36	1	86.4	0	183	1	12	12	12	10	10	10	11	9	7	8	10	10	11	11	12	9	13	12	10	9	11	5	12	12	10	14	15
554	23	2	0	1	1	0	0	60	37	64	59	67	27.0051	170	211	1	44	0	117.8	0	246	1	12	5	11	11	11	10	4	3	7	8	7	8	10	11	13	8	10	12	8	14	10	10	10	7	9	13	9
555	32	3	0	0	1	0	0	57	61	58	61	67	22.2508	110	192	0	46	0	134	1	60	0	15	7	10	9	7	9	12	13	11	9	8	8	12	9	13	10	6	8	9	9	12	8	11	12	10	12	12
556	16	1	1	0	1	0	0	48	65	52	75	64	19.8035	110	175	0	65	0	97.6	0	62	0	10	8	5	11	6	8	13	11	10	8	10	13	8	8	11	8	8	9	13	14	14	10	12	12	8	11	11
557	22	2	0	1	1	0	0	50	59	53	62	62	18.7703	100	138	0	47	0	81	0	50	0	10	5	4	12	9	10	11	11	10	6	8	13	7	6	13	10	5	12	11	11	11	8	10	11	8	13	11
558	30	3	0	0	1	0	0	48	72	72	59	61	31.0567	110	220	1	41	0	139.4	1	198	1	10	6	7	8	10	7	12	10	12	12	13	13	12	14	11	11	12	12	11	9	12	8	9	10	12	10	11
559	27	3	0	0	1	0	0	68	51	61	62	59	19.1812	105	160	0	65	0	77.2	0	89	0	13	10	10	11	12	12	10	9	7	7	9	9	12	10	11	8	9	11	9	9	12	10	11	11	8	11	11
560	31	3	0	0	2	1	0	60	52	62	60	55	28.9469	100	202	1	43	0	141.6	1	87	0	11	9	9	12	9	10	9	9	9	7	9	9	11	11	12	7	9	12	8	12	11	9	11	9	8	8	11
561	22	2	0	1	1	0	0	58	60	69	76	42	16.4393	95	187	0	53	0	122	0	61	0	8	8	12	9	10	11	12	7	9	8	13	11	14	11	12	10	11	11	13	12	14	13	11	13	7	6	9
562	32	2	0	1	1	0	0	55	50	49	58	66	28.5023	110	226	1	43	0	164.2	1	94	0	9	10	11	9	9	7	9	9	7	9	8	8	6	10	6	5	10	12	8	12	9	10	12	7	10	13	10
563	27	3	0	0	1	0	0	45	72	66	57	66	21.3341	90	168	0	42	0	112.6	0	67	0	10	5	7	9	6	8	12	13	13	12	12	10	13	11	11	11	9	11	11	8	10	8	8	12	13	9	11
564	23	3	0	0	1	0	0	49	67	73	72	47	18.0859	95	182	0	51	0	117.8	0	66	0	9	6	7	10	8	9	12	10	11	8	13	13	13	14	14	10	9	13	11	11	14	12	11	13	10	5	9
565	19	3	0	0	1	0	0	70	45	78	68	45	23.408	100	184	0	78	0	94.8	0	56	0	12	10	13	10	13	12	9	8	7	6	8	7	11	15	14	9	15	14	11	12	13	7	13	12	5	8	11
566	27	3	0	0	1	0	0	55	59	60	46	63	19.5993	110	148	0	41	0	98.4	0	43	0	12	9	6	8	10	10	8	10	11	11	9	10	12	12	12	6	8	10	8	7	10	6	9	6	10	13	11
567	28	3	0	0	1	0	0	60	49	62	59	55	17.7462	110	138	0	46	0	75.4	0	83	0	11	6	8	12	11	12	7	10	7	7	8	10	12	6	12	10	11	11	10	9	10	8	11	11	10	9	9
568	27	3	0	0	1	0	0	71	54	46	59	54	19.3233	110	158	0	57	0	94	0	35	0	13	11	13	13	10	11	9	10	9	8	7	11	8	5	10	8	6	9	8	10	11	8	10	12	7	10	10
569	26	3	0	0	1	0	0	53	61	64	55	63	21.2679	110	152	0	51	0	84	0	85	0	10	8	8	10	8	9	10	11	9	9	11	11	11	12	11	9	9	12	10	8	11	7	8	11	10	10	11
570	20	1	1	0	1	0	0	45	64	66	68	74	21.4185	110	166	0	52	0	104.8	0	46	0	11	4	7	9	6	8	11	9	12	10	12	10	11	13	7	12	14	9	11	9	14	11	11	12	12	12	12
571	24	3	0	0	1	0	0	58	51	56	57	58	16.8794	115	170	0	40	0	118.6	0	57	0	10	7	10	11	10	10	9	9	7	9	8	9	8	11	11	11	5	10	8	8	11	10	10	10	8	10	10
572	19	3	0	0	1	0	0	53	69	72	59	69	20.1144	100	193	0	51	0	132	1	52	0	9	8	7	10	11	8	12	10	13	11	12	11	11	14	13	10	12	12	12	7	13	7	9	11	12	11	11
573	20	3	0	0	1	0	0	67	66	66	53	65	20.8715	122	144	0	62	0	73.2	0	44	0	11	12	14	9	9	12	13	11	12	11	11	8	11	11	12	10	11	11	8	8	10	7	9	11	8	13	10
574	22	3	0	0	1	0	0	55	49	52	59	61	23.1772	110	140	0	48	0	85.6	0	32	0	11	7	7	10	11	9	9	7	8	8	9	8	7	9	11	5	10	10	9	10	12	9	10	9	10	9	9
575	33	1	1	0	1	0	0	37	78	67	70	72	24.4863	110	233	1	44	0	152.2	1	184	1	9	5	5	6	6	6	15	13	13	13	12	12	12	11	11	11	10	12	11	13	13	10	10	13	12	13	14
576	16	1	1	0	1	0	0	66	58	81	63	53	17.2477	90	205	1	61	0	129.6	0	72	0	10	9	12	13	11	11	11	6	8	9	11	13	15	15	15	13	10	13	10	6	13	11	10	13	10	9	11
577	17	1	1	0	1	0	0	48	67	85	56	68	24.4261	100	165	0	33	1	110.4	0	108	0	9	7	9	9	9	5	13	8	10	11	14	11	15	15	14	13	15	13	8	8	11	5	14	10	12	12	11
578	19	3	0	0	1	0	0	63	57	74	58	63	22.3117	120	176	0	58	0	96	0	110	0	13	10	11	10	9	10	12	8	8	9	9	11	15	14	15	11	10	9	11	8	10	8	13	8	11	10	12
579	29	1	1	0	1	0	0	56	55	58	60	64	19.9319	116	181	0	50	0	111.8	0	96	0	11	10	10	9	8	8	10	9	9	7	11	9	9	12	10	10	7	10	10	11	10	9	9	11	11	11	12
580	22	3	0	0	1	0	0	54	48	54	54	48	24.2883	110	188	0	67	0	112.2	0	44	0	10	6	8	10	9	11	7	9	7	8	8	9	5	9	9	11	8	12	7	10	9	9	11	8	9	10	6
581	26	3	0	0	1	0	0	60	62	75	74	45	19.7863	115	170	0	50	0	108.6	0	57	0	10	9	10	11	12	8	12	9	10	8	11	12	13	15	13	12	8	14	10	14	15	9	12	14	8	7	9
582	17	3	0	0	3	0	1	39	63	49	61	52	22.6602	110	155	0	52	0	82	0	105	0	7	4	7	5	8	8	11	10	12	9	12	9	9	10	9	7	4	10	10	10	12	10	8	11	10	8	10
583	20	2	0	1	1	0	0	56	47	73	54	72	18.2531	110	165	0	62	0	93.8	0	46	0	14	8	9	9	10	6	8	8	6	9	9	7	15	12	10	10	12	14	10	10	9	10	11	4	8	14	11
584	28	1	1	0	1	0	0	40	63	62	69	52	18.8816	110	287	1	49	0	224.4	1	68	0	7	5	6	7	8	7	11	12	9	10	8	13	13	10	11	7	9	12	10	10	11	12	12	14	9	7	10
585	24	3	0	0	1	0	0	53	83	68	55	77	19.8069	100	158	0	36	1	97.2	0	124	0	10	8	6	9	11	9	15	12	15	14	13	14	14	9	15	11	11	8	8	6	12	9	10	10	13	13	12
586	27	3	0	0	1	0	0	54	54	60	68	51	18.0613	110	169	0	47	0	108	0	70	0	11	6	9	10	8	10	9	10	4	6	13	12	11	9	9	9	9	13	11	12	10	12	12	11	8	9	10
587	26	1	1	0	1	0	0	42	69	67	69	64	21.2119	100	185	0	56	0	117.8	0	56	0	8	6	6	6	9	7	11	9	13	11	12	13	12	11	10	11	12	11	11	12	12	9	11	14	11	12	12
588	23	3	0	0	1	0	0	44	64	67	66	65	17.9503	100	178	0	64	0	95.6	0	92	0	10	6	6	8	8	6	12	11	12	10	11	8	11	12	11	12	9	12	10	12	13	9	10	12	10	10	12
589	28	2	0	1	1	0	0	70	47	66	50	50	22.6757	110	147	0	42	0	95.8	0	46	0	14	7	13	12	12	12	8	10	6	6	12	5	12	12	12	10	11	9	7	5	10	7	10	11	8	9	10
590	28	3	0	0	1	0	0	55	42	58	57	72	23.3377	110	133	0	51	0	70	0	60	0	14	6	12	9	8	6	10	4	9	6	6	7	9	12	9	7	10	11	7	13	9	8	12	8	10	15	13
591	23	3	0	0	1	0	0	49	47	56	77	48	23.0798	100	162	0	50	0	91	0	105	0	9	5	7	11	9	8	10	9	5	9	7	7	7	11	10	8	8	12	12	15	13	12	12	13	7	7	11
592	20	3	0	0	1	0	0	64	61	72	70	49	19.7368	110	185	0	64	0	102	0	95	0	9	9	12	11	11	12	12	10	6	8	13	12	13	15	13	9	10	12	10	12	13	10	13	12	7	6	11
593	25	3	0	0	1	0	0	63	60	68	51	56	17.7154	105	166	0	57	0	99.4	0	48	0	11	10	11	10	10	11	10	11	8	9	12	10	12	13	13	13	6	11	9	6	10	7	8	11	9	11	9
594	24	3	0	0	1	0	0	64	63	68	54	58	17.0708	95	167	0	67	0	93.4	0	33	0	13	9	8	12	11	11	12	9	11	8	11	12	13	10	12	11	10	12	8	8	11	8	10	9	8	11	9
595	25	1	1	0	1	0	0	57	64	69	70	77	18.3375	100	156	0	48	0	95.4	0	63	0	13	8	11	11	7	7	11	10	10	12	9	12	13	12	14	9	12	9	11	12	14	10	11	12	12	12	14
596	25	3	0	0	1	0	0	53	69	72	65	69	19.052	100	232	1	67	0	152	1	65	0	12	6	6	10	10	9	13	11	10	10	13	12	15	12	13	9	12	11	10	10	13	9	10	13	12	12	11
597	29	3	0	0	1	0	0	53	68	62	73	77	25.763	130	189	0	48	0	115.6	0	127	0	12	7	9	6	10	9	13	9	12	10	11	13	13	13	11	5	10	10	14	9	13	11	12	14	12	13	15
598	19	3	0	0	1	0	0	64	48	53	44	52	19.534	120	216	1	59	0	133.4	1	118	0	12	12	10	8	14	8	9	6	9	6	11	7	10	10	7	7	9	10	7	8	10	5	6	8	7	9	9
599	32	1	1	0	1	0	0	41	63	58	59	59	24.4055	110	181	0	59	0	113	0	45	0	7	4	5	9	9	7	11	10	13	8	8	13	9	11	12	7	7	12	11	8	11	7	11	11	11	8	12
600	39	3	0	0	3	0	1	51	55	67	65	65	28.0277	105	191	0	64	0	117.4	0	48	0	10	11	6	10	9	5	11	3	10	9	9	13	8	14	12	9	10	14	6	14	13	8	12	12	14	7	10
601	30	3	0	0	3	0	1	59	51	75	50	65	30.079	120	158	0	38	1	92	0	138	0	11	8	12	9	8	11	11	9	10	7	4	10	15	15	11	8	14	12	6	9	10	7	8	10	11	12	10
602	32	1	1	0	1	0	0	61	60	67	57	69	28.3175	120	179	0	57	0	98.6	0	117	0	12	9	9	13	10	8	12	5	13	10	11	9	14	13	11	10	13	6	8	10	12	6	11	10	8	13	13
603	26	3	0	0	1	0	0	65	57	71	52	66	23.5132	110	163	0	44	0	110.2	0	44	0	13	10	12	8	12	10	10	8	13	10	10	6	13	13	12	12	10	11	9	8	10	8	9	8	10	11	12
604	20	3	0	0	1	0	0	65	54	73	55	51	23.6341	110	157	0	65	0	79.4	0	63	0	13	6	12	13	9	12	12	7	4	10	11	10	14	12	14	10	8	15	10	8	11	8	11	7	9	8	9
605	27	3	0	0	1	0	0	58	62	66	50	59	20.2741	110	179	0	68	0	104.8	0	31	0	9	12	9	9	10	9	11	9	11	10	12	9	12	13	11	11	10	9	9	7	10	8	8	8	10	8	10
606	35	3	0	0	1	0	0	64	59	51	70	57	22.8329	110	133	0	27	1	85	0	105	0	12	9	9	11	12	11	12	9	11	9	10	8	9	9	11	6	7	9	10	12	12	13	11	12	8	11	13
607	30	3	0	0	1	0	0	44	50	56	73	62	18.5766	95	179	0	53	0	114.4	0	58	0	12	4	5	8	7	8	10	8	7	9	6	10	7	13	9	8	8	11	13	13	10	14	14	9	7	11	11
608	22	3	0	0	1	0	0	63	46	62	61	60	20.9511	110	154	0	51	0	76.8	0	131	0	13	9	13	13	6	9	11	8	6	7	9	5	6	14	12	9	9	12	8	12	10	8	13	10	6	8	12
609	21	3	0	0	1	0	0	50	71	83	54	68	26.114	100	179	0	48	0	117	0	70	0	7	8	8	10	13	4	13	10	13	9	15	11	15	15	14	12	14	13	7	8	13	9	8	9	11	11	9
610	19	3	0	0	1	0	0	50	66	72	56	81	19.7888	100	189	0	58	0	121	0	50	0	8	4	13	6	9	10	11	7	8	15	11	14	12	11	13	12	11	13	8	6	10	11	13	8	14	12	15
611	22	3	0	0	1	0	0	71	66	74	64	55	18.3143	100	150	0	46	0	90.4	0	68	0	13	9	12	13	12	12	14	11	9	8	11	13	12	12	14	10	13	13	6	10	14	10	11	13	11	7	11
612	19	3	0	0	1	0	0	59	55	61	67	57	19.8522	100	155	0	50	0	88.6	0	82	0	11	9	10	12	9	8	9	9	11	8	10	8	10	11	10	10	10	10	10	12	11	10	12	12	10	8	9
613	28	1	1	0	1	0	0	58	36	55	63	44	17.857	105	184	0	55	0	105.8	0	116	0	11	6	14	11	5	11	10	4	7	4	6	5	6	14	13	7	6	9	10	14	10	10	10	9	7	5	10
614	21	3	0	0	1	0	0	64	69	60	59	51	24.3757	105	199	0	48	0	137.2	1	69	0	10	8	12	11	12	11	12	12	13	8	12	12	9	13	12	8	8	10	10	8	11	8	7	15	11	10	9
615	20	3	0	0	1	0	0	30	71	75	72	56	16.4426	100	131	0	49	0	70.4	0	58	0	5	3	4	6	8	4	13	11	12	11	12	12	12	15	12	10	14	12	12	12	13	11	11	13	10	7	11
616	27	3	0	0	1	0	0	56	63	64	58	62	19.8629	105	214	1	56	0	139.4	1	93	0	11	9	7	8	12	9	12	9	11	11	9	11	12	10	9	11	11	11	10	10	11	8	10	9	11	9	11
617	22	2	0	1	1	0	0	51	58	62	66	55	19.8151	98	154	0	47	0	92.8	0	71	0	9	8	9	9	8	8	10	11	9	9	9	10	10	11	11	9	11	10	11	13	11	9	10	12	9	7	11
618	31	3	0	0	1	0	0	54	54	61	63	57	19.4253	120	188	0	52	0	126.6	0	47	0	8	7	9	11	10	9	9	8	8	9	10	10	10	12	9	11	7	12	10	10	12	10	11	10	8	9	10
619	20	3	0	0	1	0	0	55	65	77	59	63	21.3081	108	195	0	84	0	98.4	0	63	0	12	6	7	9	10	11	11	8	11	11	12	12	13	15	13	13	10	13	11	6	14	7	9	12	12	13	9
620	19	3	0	0	1	0	0	61	45	53	39	51	21.3709	120	205	1	54	0	143	1	40	0	12	11	9	8	11	10	7	8	9	8	6	7	12	9	11	7	5	9	9	7	6	6	7	4	10	9	8
621	23	3	0	0	1	0	0	73	65	59	57	66	19.8673	110	204	1	57	0	131	1	80	0	13	11	13	10	12	14	14	10	11	9	11	10	8	4	13	5	14	15	9	6	13	9	8	12	11	10	11
622	18	1	1	0	1	0	0	57	46	64	59	70	21.708	100	162	0	47	0	102.2	0	64	0	12	8	10	11	9	7	9	7	6	8	7	9	13	8	11	10	10	12	8	9	11	7	14	10	10	12	13
623	20	3	0	0	1	0	0	55	70	72	61	67	18.4749	110	192	0	83	0	97	0	60	0	10	8	9	11	8	9	12	10	12	11	12	13	11	12	12	12	12	13	11	7	13	8	9	13	11	11	12
624	21	3	0	0	1	0	0	58	54	60	69	45	18.587	100	175	0	51	0	114.4	0	48	0	8	9	13	9	10	9	9	9	8	9	9	10	9	15	11	9	8	8	12	10	14	11	11	11	9	6	9
625	16	3	0	0	1	0	0	60	83	64	65	64	22.3687	100	161	0	40	0	111.6	0	47	0	15	7	9	11	11	7	15	14	13	14	15	12	11	11	13	8	10	11	9	12	12	9	11	12	8	6	15
626	21	3	0	0	2	1	0	64	76	66	49	52	20.5191	110	149	0	53	0	87.4	0	43	0	14	12	9	9	10	10	12	11	12	15	12	14	8	11	11	13	10	13	12	6	11	6	8	6	11	8	8
627	29	3	0	0	1	0	0	45	57	64	54	62	22.0035	105	178	0	67	0	102	0	45	0	7	8	7	4	10	9	7	6	13	9	12	10	7	15	13	10	7	12	10	13	9	5	8	9	12	6	12
628	25	3	0	0	1	0	0	54	75	67	63	77	21.6343	105	192	0	74	0	105.8	0	61	0	11	10	10	7	10	6	13	9	12	13	14	14	14	12	12	10	7	12	9	9	14	8	14	9	11	11	13
629	26	3	0	0	1	0	0	51	67	61	48	52	19.5879	100	200	1	77	0	111.6	0	57	0	11	6	7	10	9	8	9	12	12	9	14	11	13	6	14	10	7	11	8	8	11	8	8	5	11	8	9
630	28	1	1	0	1	0	0	43	58	58	56	54	19.636	105	154	0	50	0	96	0	40	0	10	6	4	5	8	10	10	9	9	8	11	11	11	10	8	11	7	11	10	9	10	8	10	9	10	9	10
631	32	3	0	0	1	0	0	52	66	56	50	64	21.795	120	178	0	55	0	110.6	0	62	0	9	11	7	10	6	9	12	12	12	10	10	10	8	7	12	6	9	14	8	7	11	8	10	6	10	11	10
632	21	1	1	0	1	0	0	52	60	66	67	59	23.7334	95	148	0	35	1	99.2	0	69	0	13	4	10	12	7	6	12	8	11	9	9	11	15	12	13	7	7	12	10	12	11	11	11	12	9	8	13
633	30	3	0	0	2	1	0	59	75	69	62	59	21.2567	100	165	0	34	1	120.4	0	53	0	12	7	8	10	11	11	15	12	12	11	12	13	13	14	11	8	9	14	11	6	13	10	11	11	10	12	10
634	17	1	1	0	1	0	0	70	58	57	48	51	22.768	105	148	0	65	0	73.6	0	47	0	12	11	15	12	12	8	9	13	6	6	13	11	10	8	11	11	8	9	9	6	9	8	11	5	7	9	11
635	38	1	1	0	1	0	0	31	71	71	80	79	26.7224	105	198	0	52	0	124.4	0	108	0	7	4	4	6	6	4	14	12	14	11	9	11	15	15	15	5	10	11	11	15	15	10	14	15	12	12	15
636	19	3	0	0	1	0	0	60	64	67	71	68	20.0674	110	147	0	51	0	78.4	0	88	0	14	7	11	10	7	11	13	12	11	9	9	10	12	12	14	8	10	11	11	11	14	11	13	11	8	9	13
637	25	3	0	0	1	0	0	43	72	78	71	79	19.0166	105	149	0	46	0	96	0	35	0	7	7	6	8	9	6	14	11	13	10	11	13	14	14	14	9	13	14	11	11	15	8	12	14	15	14	15
638	20	3	0	0	1	0	0	51	73	74	53	65	23.8531	110	164	0	41	0	111.6	0	57	0	11	6	7	12	5	10	13	11	12	13	12	12	14	13	12	13	9	13	9	8	12	6	8	10	13	10	11
639	29	3	0	0	3	0	1	63	48	58	51	64	20.2866	110	168	0	62	0	78.4	0	138	0	14	11	10	12	8	8	9	6	9	7	9	8	10	13	11	6	8	10	6	7	9	9	9	11	9	13	12
640	19	3	0	0	1	0	0	60	59	70	50	52	16.7683	90	172	0	45	0	118.4	0	43	0	12	8	11	7	12	10	12	10	8	7	9	13	12	12	13	10	11	12	6	8	11	5	10	10	8	10	11
641	18	2	0	1	1	0	0	72	56	52	53	59	21.3119	105	168	0	38	1	116.6	0	67	0	13	11	11	14	13	10	10	8	12	8	8	10	7	9	10	9	7	10	8	8	9	7	8	13	10	10	8
642	32	3	0	0	3	0	1	59	59	63	56	57	34.3122	130	144	0	33	1	83	0	140	0	10	10	9	9	11	10	11	10	10	7	12	9	11	13	10	9	8	12	8	12	10	7	10	9	12	8	11
643	29	3	0	0	1	0	0	54	59	64	55	55	22.7726	95	147	0	33	1	95	0	95	0	10	8	8	10	9	9	10	9	10	11	10	9	11	11	11	12	9	10	9	10	10	7	9	10	9	8	9
644	25	3	0	0	1	0	0	66	49	68	72	55	20.1651	105	152	0	46	0	92.8	0	66	0	15	7	10	11	12	11	9	5	6	9	11	9	13	13	14	10	7	11	8	13	14	10	13	14	8	7	13
645	22	3	0	0	1	0	0	61	61	65	60	61	19.1543	100	185	0	62	0	113.2	0	49	0	11	9	6	12	13	10	10	9	11	10	10	11	9	13	12	8	10	13	10	9	10	7	10	14	12	8	13
646	31	3	0	0	1	0	0	51	62	68	60	59	20.0873	110	158	0	48	0	96.2	0	69	0	10	7	7	9	9	9	12	8	10	10	10	12	14	11	10	11	12	10	10	11	11	8	11	9	10	9	11
647	23	1	1	0	1	0	0	73	45	60	50	54	18.3901	120	186	0	59	0	114.4	0	63	0	13	13	12	10	13	12	9	7	7	6	8	8	11	13	14	7	5	10	6	6	9	9	10	10	9	9	9
648	27	3	0	0	1	0	0	62	66	71	65	73	22.6017	110	119	0	42	0	65.2	0	59	0	12	9	12	8	11	10	12	9	10	11	14	10	13	11	13	11	13	10	8	11	13	7	13	13	12	11	13
649	16	1	1	0	1	0	0	56	73	70	50	65	21.5888	115	177	0	40	0	117.4	0	98	0	7	11	9	9	11	9	14	8	13	12	15	11	14	11	13	9	10	13	7	8	12	6	10	7	13	6	14
650	17	3	0	0	2	1	0	63	47	60	57	53	26.1725	110	207	1	60	0	134.2	1	64	0	12	9	11	11	9	11	8	9	9	6	8	7	11	11	11	7	9	11	9	10	10	9	11	8	7	10	9
651	33	3	0	0	1	0	0	56	56	59	63	67	21.3281	100	186	0	61	0	108.6	0	82	0	11	10	7	10	9	9	10	8	10	10	8	10	10	9	10	8	10	12	9	11	11	9	10	13	10	12	12
652	21	1	1	0	1	0	0	61	41	69	65	59	21.3441	120	185	0	50	0	117.6	0	87	0	14	8	12	10	7	10	8	9	7	6	6	5	14	15	15	8	8	9	10	10	10	9	12	14	8	7	8
653	19	3	0	0	1	0	0	54	71	58	55	61	22.6801	118	181	0	45	0	122.2	0	69	0	12	7	8	9	9	9	13	12	13	12	10	11	9	9	11	10	9	10	9	8	10	7	8	13	10	11	11
654	25	3	0	0	3	0	1	50	62	65	55	67	19.7337	95	192	0	62	0	117.2	0	64	0	9	5	8	11	7	10	11	9	10	12	10	10	10	9	12	9	12	13	11	7	10	7	11	9	10	13	11
655	25	3	0	0	3	0	1	51	53	74	52	70	27.6415	130	193	0	34	1	139.4	1	98	0	10	7	10	10	8	6	10	8	10	9	7	9	11	13	13	12	13	12	8	6	12	9	10	7	11	12	13
656	26	3	0	0	1	0	0	51	61	72	56	58	22.9993	112	152	0	45	0	96.8	0	51	0	10	5	9	9	10	8	9	10	11	10	11	10	11	13	14	12	10	12	11	8	11	9	7	10	10	9	11
657	37	3	0	0	1	0	0	46	68	63	58	69	19.0019	110	203	1	58	0	128.6	0	82	0	9	6	6	8	10	7	11	10	11	12	12	12	12	13	9	10	9	10	11	8	11	12	9	7	11	12	14
658	23	3	0	0	1	0	0	55	59	66	68	59	21.2084	110	159	0	35	1	90	0	170	1	14	8	9	8	9	7	11	8	10	11	9	10	13	13	14	10	7	9	9	12	12	8	15	12	11	8	11
659	28	3	0	0	1	0	0	57	69	61	58	53	18.0595	110	154	0	65	0	80.4	0	43	0	13	8	6	9	11	10	12	12	10	12	13	10	12	9	11	12	7	10	8	11	12	8	10	9	10	7	11
660	20	3	0	0	1	0	0	85	68	72	50	47	20.4111	105	179	0	48	0	119.6	0	57	0	14	12	15	15	14	15	14	8	11	10	12	13	12	13	15	11	11	10	8	6	10	6	11	9	11	7	6
661	24	3	0	0	1	0	0	60	58	75	52	73	32.1466	130	188	0	46	0	121.6	0	102	0	14	13	8	7	9	9	13	7	11	8	10	9	15	15	14	8	11	12	8	9	11	4	9	11	13	14	13
662	27	3	0	0	2	1	0	54	72	62	63	59	22.6183	106	202	1	37	1	143	1	110	0	13	9	8	9	8	7	15	11	14	12	11	9	15	12	10	8	6	11	8	10	14	9	11	11	10	10	13
663	25	3	0	0	1	0	0	60	56	60	58	57	20.1629	120	215	1	73	0	133	1	45	0	13	9	10	9	9	10	10	10	8	8	11	9	12	8	11	11	7	11	8	10	9	10	12	9	10	8	9
664	34	1	1	0	3	0	1	37	55	77	58	71	36.712	130	203	1	31	1	130.8	1	206	1	7	5	5	4	8	8	10	5	13	6	8	13	15	13	14	8	12	15	11	11	12	6	7	11	12	13	12
665	28	3	0	0	2	1	0	54	74	66	56	62	19.897	90	177	0	58	0	110.8	0	41	0	10	8	9	8	11	8	12	10	13	14	12	13	13	9	12	12	9	11	10	8	11	8	9	10	11	11	11
666	16	3	0	0	3	0	1	64	72	80	60	70	24.8288	110	151	0	52	0	91.2	0	39	0	12	7	11	12	11	11	13	10	13	13	10	13	13	15	14	14	13	11	10	7	13	8	12	10	14	12	10
667	28	1	1	0	1	0	0	81	38	59	58	65	17.2899	105	176	0	56	0	105.8	0	71	0	15	15	15	14	11	11	6	6	6	7	4	9	11	14	14	5	7	8	6	13	12	5	10	12	10	12	14
668	19	3	0	0	1	0	0	58	71	70	47	55	23.087	120	198	0	48	0	142.2	1	39	0	10	8	9	10	10	11	12	9	14	12	12	12	12	12	11	11	12	12	7	7	9	7	9	8	11	8	9
669	20	1	1	0	1	0	0	70	52	63	47	58	17.6583	100	158	0	55	0	85.6	0	87	0	15	7	13	12	11	12	7	8	8	9	14	6	10	12	11	8	11	11	9	9	8	6	9	6	7	9	10
670	21	2	0	1	1	0	0	55	64	64	63	57	20.3475	100	145	0	56	0	73	0	80	0	12	6	11	10	6	10	12	11	11	8	12	10	12	11	10	10	11	10	11	10	11	10	10	11	10	8	10
671	32	3	0	0	1	0	0	38	44	57	72	77	23.276	105	211	1	47	0	143.6	1	102	0	7	3	6	10	4	8	10	4	6	10	6	8	9	12	8	10	7	11	11	14	13	12	11	11	13	13	15
672	29	3	0	0	1	0	0	39	66	70	79	79	18.0639	100	196	0	48	0	134.8	1	66	0	10	5	7	8	3	6	13	10	8	11	11	13	14	11	13	12	12	8	11	12	15	13	15	13	13	12	14
673	19	3	0	0	1	0	0	61	63	66	58	57	20.8828	120	160	0	45	0	99.8	0	76	0	11	8	12	12	7	11	13	12	10	8	11	9	6	13	12	10	12	13	10	9	10	9	11	9	8	9	11
674	22	3	0	0	1	0	0	56	62	74	58	65	20.5693	100	236	1	59	0	165.6	1	57	0	12	7	9	9	9	10	11	10	12	10	9	10	15	14	11	11	10	13	11	8	13	8	8	10	10	11	12
675	32	2	0	1	1	0	0	52	59	57	70	62	25.1969	108	183	0	64	0	109	0	50	0	9	10	6	9	11	7	10	5	8	13	9	14	10	9	10	12	5	11	10	15	11	10	11	13	10	10	11
676	25	3	0	0	3	0	1	70	64	79	59	44	19.9223	120	157	0	62	0	56	0	193	1	14	6	12	13	15	10	11	9	13	9	11	11	15	15	15	9	13	12	11	9	7	10	10	12	7	9	8
677	20	3	0	0	1	0	0	69	45	67	61	63	19.2618	100	162	0	45	0	105.6	0	57	0	12	6	14	15	10	12	10	6	7	6	11	5	6	14	13	6	15	13	10	15	9	10	11	6	10	12	10
678	22	3	0	0	1	0	0	58	36	46	54	65	17.5642	90	185	0	56	0	112.6	0	82	0	12	8	8	11	9	10	5	9	4	4	5	9	9	7	9	8	6	7	7	11	10	9	9	8	10	10	14
679	28	3	0	0	1	0	0	60	55	67	60	70	25.0672	110	218	1	55	0	143.2	1	99	0	12	7	11	10	10	10	10	9	10	8	7	11	11	15	13	9	8	11	9	9	13	6	11	12	9	13	14
680	24	3	0	0	1	0	0	52	72	66	66	59	21.9405	100	333	1	61	0	260.2	1	59	0	11	5	6	9	13	8	12	9	11	14	15	11	10	8	12	13	8	15	9	7	15	10	12	13	12	10	13
681	31	1	1	0	1	0	0	63	64	59	44	58	23.7618	115	206	1	40	0	130.4	1	178	1	11	10	12	12	10	8	10	12	12	8	12	10	9	10	12	6	10	12	7	6	7	8	7	9	12	10	8
682	26	3	0	0	2	1	0	53	44	66	59	61	20.537	90	186	0	52	0	106.6	0	137	0	10	7	10	7	9	10	7	7	9	6	9	6	12	14	13	7	10	10	10	9	12	8	10	10	11	10	10
683	25	2	0	1	1	0	0	56	54	67	61	61	19.6773	95	195	0	65	0	118	0	62	0	9	8	11	7	10	11	10	7	9	9	9	10	12	13	14	9	10	9	10	10	10	9	12	10	8	12	9
684	30	3	0	0	1	0	0	77	35	47	53	48	22.1344	110	174	0	64	0	101.8	0	41	0	12	12	15	13	12	13	8	5	6	6	5	5	7	6	9	9	7	9	7	12	7	9	9	9	7	10	8
685	25	3	0	0	1	0	0	61	63	65	55	51	21.0962	105	165	0	45	0	110.6	0	47	0	12	8	11	10	9	11	13	11	9	8	12	10	11	12	12	9	10	11	9	9	12	9	9	7	7	9	9
686	22	3	0	0	1	0	0	74	54	70	62	57	37.4076	125	166	0	37	1	109.2	0	99	0	13	11	14	14	14	8	11	8	15	5	8	7	15	12	13	9	11	10	9	12	12	7	10	12	11	10	12
687	27	2	0	1	1	0	0	75	54	67	30	66	23.3009	120	191	0	61	0	113.8	0	81	0	13	11	13	10	13	15	10	9	9	9	10	7	13	6	14	12	12	10	5	8	5	4	5	3	8	14	15
688	28	2	0	1	1	0	0	75	47	57	56	50	29.5745	130	191	0	45	0	134	1	60	0	14	11	15	10	11	14	8	5	6	7	14	7	10	11	11	7	6	12	5	9	10	10	13	9	8	10	11
689	28	3	0	0	1	0	0	54	66	67	56	41	21.2525	90	167	0	50	0	106.8	0	51	0	7	7	8	11	11	10	14	11	9	11	11	10	13	13	13	11	8	9	7	6	12	11	11	9	8	7	7
690	37	1	1	0	1	0	0	56	68	59	56	73	28.2326	110	209	1	45	0	144.8	1	96	0	12	9	10	10	7	8	12	8	11	13	13	11	9	14	9	6	11	10	11	7	12	10	9	7	11	13	13
691	34	3	0	0	1	0	0	60	42	71	72	44	24.0346	120	175	0	55	0	110.2	0	49	0	11	7	15	14	4	9	10	8	7	3	4	10	15	11	12	8	11	14	8	15	15	12	14	8	5	7	11
692	26	1	1	0	1	0	0	56	49	72	69	60	19.874	100	192	0	48	0	126	0	91	0	13	5	12	10	5	11	6	6	7	12	7	11	11	12	13	11	13	12	10	14	11	11	11	12	8	8	15
693	20	1	1	0	1	0	0	78	50	69	55	49	24.8844	100	113	0	23	1	72.4	0	88	0	14	11	14	14	13	12	9	9	8	7	8	9	12	13	12	12	9	11	7	9	11	8	9	11	6	8	10
694	26	3	0	0	1	0	0	65	68	66	72	60	21.3264	100	160	0	48	0	104.2	0	39	0	14	9	10	11	11	10	13	13	10	10	11	11	11	12	15	8	7	13	11	11	15	9	13	13	9	7	14
695	36	2	0	1	1	0	0	59	53	58	59	58	25.38	120	198	0	48	0	134.4	1	78	0	11	7	9	10	13	9	8	9	9	8	11	8	8	12	10	11	8	9	9	10	9	11	9	11	6	10	12
696	33	3	0	0	1	0	0	68	64	76	54	59	20.7761	105	181	0	56	0	115.6	0	47	0	11	13	14	10	11	9	10	13	12	9	13	7	15	15	14	10	13	9	8	7	13	7	11	8	10	10	12
697	25	3	0	0	1	0	0	48	60	69	69	51	19.3959	98	206	1	66	0	129.8	0	51	0	10	4	7	8	12	7	12	9	8	8	11	12	15	12	14	10	7	11	13	12	11	8	12	13	11	5	12
698	20	3	0	0	1	0	0	62	56	62	52	61	20.9644	110	182	0	67	0	107	0	40	0	13	12	10	9	9	9	8	7	9	12	10	10	11	10	9	11	11	10	9	6	11	9	10	7	10	10	9
699	19	3	0	0	1	0	0	59	64	65	69	71	16.947	100	189	0	67	0	105.4	0	83	0	14	7	10	11	8	9	12	11	8	14	11	8	10	12	12	11	8	12	10	11	14	11	12	11	10	11	13
700	19	3	0	0	1	0	0	75	58	68	57	57	19.8745	100	157	0	44	0	96.8	0	81	0	14	9	13	15	11	13	11	9	9	7	12	10	9	12	11	11	13	12	8	8	12	7	9	13	9	8	12
701	24	3	0	0	3	0	1	54	59	68	54	51	20.8161	110	142	0	32	1	86.4	0	118	0	10	8	6	10	13	7	11	7	10	9	13	9	13	12	11	12	11	9	9	8	11	9	7	10	9	9	6
702	20	3	0	0	1	0	0	57	65	69	57	58	18.7707	105	141	0	44	0	90	0	35	0	12	9	10	8	9	9	11	11	12	11	11	9	12	12	12	10	12	11	9	8	12	9	10	9	11	8	12
703	20	3	0	0	1	0	0	43	65	69	71	59	27.3126	135	151	0	31	1	95.8	0	121	0	11	5	6	6	10	5	12	10	14	8	10	11	13	13	13	9	9	12	13	10	12	12	13	11	11	10	10
704	28	3	0	0	1	0	0	77	54	66	47	61	22.3211	110	146	0	44	0	93.4	0	43	0	15	11	15	12	12	12	11	7	10	7	11	8	13	12	12	11	12	6	5	6	8	9	10	9	12	12	12
705	17	1	1	0	1	0	0	77	64	69	47	66	21.6613	100	142	0	44	0	76	0	112	0	15	15	12	10	13	12	13	9	12	13	12	5	15	10	13	6	13	12	3	4	14	7	12	7	13	11	12
706	27	3	0	0	1	0	0	51	74	66	68	63	39.2565	110	152	0	47	0	90.6	0	72	0	9	9	6	7	10	10	14	11	11	11	14	13	9	13	10	11	12	11	12	12	12	11	11	10	12	10	13
707	25	3	0	0	1	0	0	63	55	65	65	56	18.2444	100	156	0	61	0	80.8	0	71	0	12	8	11	12	9	11	9	10	8	9	10	9	7	13	12	12	9	12	11	10	12	8	12	12	7	9	12
708	25	3	0	0	1	0	0	51	52	43	58	54	19.8824	100	212	1	70	0	106.2	0	179	1	8	8	10	7	9	9	9	10	9	7	10	7	8	6	6	6	6	11	11	11	10	10	10	6	7	11	10
709	33	2	0	1	1	0	0	59	57	57	60	64	23.7737	114	175	0	37	1	114	0	120	0	11	10	12	10	6	10	12	9	9	9	9	9	8	11	12	7	10	9	8	10	11	11	10	10	7	13	12
710	26	3	0	0	3	0	1	41	59	61	62	66	23.6593	110	166	0	82	0	64	0	100	0	8	5	4	9	11	4	10	9	8	10	11	11	14	7	12	10	7	11	11	10	10	10	10	11	11	9	10
711	24	3	0	0	1	0	0	79	40	73	63	56	24.1931	110	194	0	51	0	132	1	55	0	12	13	15	12	13	14	6	5	7	8	8	6	13	15	13	10	9	13	8	7	13	11	13	11	5	9	15
712	29	3	0	0	1	0	0	52	59	78	60	62	19.9094	120	197	0	51	0	134.2	1	59	0	13	5	13	8	8	5	12	10	10	7	12	8	14	15	13	13	12	11	8	8	13	7	10	14	8	11	14
713	23	1	1	0	1	0	0	69	62	57	53	57	20.6225	100	134	0	36	1	79.4	0	93	0	13	12	9	11	12	12	11	11	12	9	9	10	8	9	12	12	7	9	9	6	12	8	7	11	9	8	13
714	29	3	0	0	1	0	0	55	63	61	58	65	21.8112	115	174	0	36	1	127.6	0	52	0	8	8	10	9	11	9	10	9	12	12	11	9	10	12	10	10	9	10	10	8	11	9	11	9	9	12	13
715	30	3	0	0	1	0	0	57	61	59	54	45	21.2231	105	188	0	53	0	126.4	0	43	0	10	8	10	9	13	7	11	9	13	9	10	9	11	7	12	11	7	11	10	10	11	5	9	9	10	7	7
716	20	3	0	0	1	0	0	69	54	51	50	60	30.9391	120	196	0	45	0	127	0	120	0	11	9	14	13	9	13	9	8	9	11	9	8	8	11	5	11	9	7	6	11	5	7	11	10	8	11	11
717	30	3	0	0	1	0	0	60	58	65	69	58	19.7249	110	167	0	56	0	103.2	0	39	0	13	5	8	12	11	11	8	9	9	11	11	10	10	14	10	10	9	12	12	13	12	10	11	11	11	10	12
718	32	3	0	0	1	0	0	63	57	58	65	62	20.2524	105	195	0	49	0	131.2	1	74	0	14	9	9	11	10	10	10	10	8	10	8	11	9	10	11	7	9	12	11	10	11	9	12	12	8	11	12
719	21	3	0	0	1	0	0	57	56	63	47	53	22.3289	110	170	0	53	0	107.6	0	47	0	11	10	8	11	10	7	10	9	11	7	10	9	10	14	13	8	8	10	11	5	9	7	8	7	11	7	8
720	21	3	0	0	1	0	0	56	69	59	55	56	21.2074	110	114	0	32	1	75.4	0	33	0	8	9	7	10	13	9	12	10	12	11	12	12	10	8	11	12	6	12	10	8	12	7	8	10	9	9	10
721	25	3	0	0	1	0	0	54	55	56	50	53	20.4773	110	181	0	56	0	110	0	75	0	7	10	9	11	10	7	9	9	8	8	11	10	7	7	11	11	9	11	8	6	11	9	9	7	10	11	9
722	18	3	0	0	1	0	0	55	77	62	69	61	17.6614	95	169	0	48	0	100.6	0	102	0	12	5	11	7	10	10	13	13	10	14	13	14	7	12	11	10	10	12	11	8	14	10	14	12	10	10	11
723	20	3	0	0	1	0	0	46	67	70	57	74	19.7465	110	196	0	68	0	117	0	55	0	10	7	8	9	4	8	15	9	13	11	9	10	12	14	10	10	10	14	8	11	12	8	10	8	12	9	14
724	25	3	0	0	1	0	0	37	78	65	66	76	24.3632	115	168	0	34	1	125.8	0	41	0	9	3	5	8	7	5	15	12	14	14	12	11	11	11	11	11	8	13	13	9	14	11	11	8	11	14	14
725	22	1	1	0	1	0	0	54	85	80	69	71	19.721	110	175	0	64	0	98.6	0	62	0	12	6	4	11	12	9	15	13	13	14	15	15	14	15	14	10	15	12	12	10	15	8	9	15	12	10	9
726	24	3	0	0	1	0	0	44	58	73	61	60	19.6046	105	188	0	58	0	115.8	0	71	0	9	6	8	5	7	9	11	8	11	10	8	10	12	14	11	13	11	12	9	12	10	10	10	10	11	8	13
727	24	3	0	0	1	0	0	59	50	61	59	52	22.3018	100	174	0	43	0	86.8	0	221	1	11	10	9	10	9	10	10	8	9	8	9	6	13	10	10	9	9	10	9	9	10	8	12	11	9	11	9
728	32	3	0	0	1	0	0	75	40	55	63	53	25.1912	110	186	0	31	1	129.8	0	126	0	14	11	14	14	10	12	7	9	3	8	6	7	9	12	9	9	7	9	7	12	10	11	12	11	8	10	10
729	28	3	0	0	1	0	0	65	63	55	58	51	21.9846	110	146	0	39	1	88.8	0	91	0	15	10	10	11	7	12	12	10	10	9	10	12	9	9	11	9	6	11	9	7	10	9	12	11	7	9	9
730	21	3	0	0	1	0	0	52	62	70	66	62	21.7305	130	133	0	65	0	52	0	79	0	10	6	9	12	6	9	11	10	9	11	8	13	14	9	12	8	13	14	10	7	13	12	10	14	8	8	10
731	19	1	1	0	1	0	0	63	44	57	64	66	19.4913	108	189	0	53	0	115.6	0	102	0	13	7	13	12	6	12	9	6	6	5	9	9	5	9	10	7	14	12	8	12	12	11	12	9	7	14	13
732	17	3	0	0	1	0	0	73	66	68	42	49	25.6657	120	168	0	34	1	118.8	0	76	0	14	12	9	14	13	11	11	9	14	9	12	11	11	12	14	11	12	8	5	4	9	8	4	12	10	8	6
733	27	2	0	1	1	0	0	52	75	65	58	75	22.2407	110	193	0	30	1	127.6	0	177	1	10	10	7	8	8	9	11	11	13	11	14	15	11	10	11	9	11	13	9	8	12	8	10	11	12	14	15
734	26	3	0	0	1	0	0	58	55	62	57	77	17.7531	125	162	0	38	1	112.6	0	57	0	12	8	9	11	7	11	10	5	10	9	10	11	13	13	10	6	9	11	10	10	10	7	10	10	10	13	14
735	24	3	0	0	1	0	0	55	57	69	65	52	19.487	100	205	1	58	0	128.8	0	91	0	11	7	10	8	9	10	11	9	9	9	11	8	12	13	13	10	10	11	9	10	11	10	11	14	8	9	10
736	21	3	0	0	1	0	0	56	71	68	71	65	19.0316	90	157	0	51	0	95.6	0	52	0	12	6	8	8	12	10	14	12	13	10	11	11	13	10	13	9	12	11	10	10	14	11	12	14	11	11	13
737	30	3	0	0	1	0	0	44	66	66	51	72	23.9599	120	187	0	32	1	132.6	1	112	0	7	8	7	8	7	7	12	10	10	11	10	13	13	11	12	8	11	11	8	10	10	6	9	8	12	13	12
738	20	3	0	0	1	0	0	57	60	76	65	68	20.714	100	163	0	42	0	107	0	70	0	12	7	11	8	10	9	13	8	8	9	11	11	14	15	11	11	11	14	11	10	12	8	11	13	10	12	10
739	26	3	0	0	1	0	0	50	82	72	67	60	22.2114	110	191	0	56	0	125.2	0	49	0	11	7	8	7	8	9	13	15	13	13	13	15	12	13	13	13	10	11	12	10	11	11	12	11	10	10	9
740	26	3	0	0	1	0	0	50	68	62	53	73	19.9093	110	191	0	49	0	123.6	0	92	0	12	6	6	12	6	8	13	13	11	12	10	9	12	5	10	8	13	14	11	8	9	8	12	5	10	11	13
741	20	3	0	0	1	0	0	65	54	74	56	62	21.7128	100	158	0	38	1	107.4	0	63	0	13	7	13	12	8	12	15	9	5	6	7	12	14	13	13	12	10	12	5	10	11	6	13	11	10	8	13
742	30	3	0	0	1	0	0	50	68	63	68	62	18.4672	110	210	1	56	0	137.8	1	81	0	10	6	8	9	8	9	11	12	10	11	12	12	10	12	10	10	10	11	11	13	11	11	12	10	9	10	12
743	30	3	0	0	3	0	1	68	50	73	68	59	18.5119	100	169	0	52	0	103	0	70	0	13	10	12	11	11	11	9	8	7	7	10	9	12	15	15	9	11	11	8	14	15	7	12	12	8	10	14
744	21	2	0	1	1	0	0	56	68	79	64	64	18.7073	90	152	0	71	0	69.6	0	57	0	10	7	9	10	9	11	12	10	12	9	12	13	13	14	14	11	15	12	10	11	13	8	10	12	12	9	12
745	24	2	0	1	1	0	0	55	68	75	69	58	32.2566	130	208	1	38	1	149.4	1	103	0	12	10	6	9	7	11	12	11	11	7	13	14	13	15	11	10	13	13	12	10	12	11	11	13	10	7	11
746	20	3	0	0	1	0	0	68	63	52	45	57	22.1657	105	170	0	59	0	101	0	52	0	13	10	9	14	14	8	11	10	9	9	12	12	8	13	11	5	5	10	8	5	10	4	6	12	11	10	10
747	22	1	1	0	1	0	0	49	67	65	56	63	26.1335	120	155	0	44	0	96	0	75	0	10	7	7	9	8	8	13	11	12	11	11	9	12	12	9	10	10	12	9	8	10	9	9	11	10	11	10
748	22	3	0	0	1	0	0	81	64	76	48	56	22.6236	100	154	0	60	0	84.6	0	47	0	14	11	15	13	14	14	12	11	5	8	15	13	13	14	11	15	13	10	9	5	10	10	8	6	8	10	12
749	20	1	1	0	1	0	0	60	61	59	58	54	17.1045	100	156	0	49	0	94	0	65	0	11	9	11	11	6	12	12	9	11	9	7	13	11	12	12	8	5	11	9	10	11	8	8	12	8	5	10
750	24	3	0	0	1	0	0	63	78	60	57	60	22.8124	126	163	0	56	0	97.8	0	46	0	11	8	10	11	13	10	14	14	13	11	14	12	12	11	10	8	8	11	11	10	12	8	8	8	11	11	10
751	23	3	0	0	1	0	0	39	71	64	56	69	21.9421	95	167	0	31	1	117.6	0	92	0	10	4	5	9	5	6	12	11	12	13	10	13	7	12	10	12	10	13	9	7	12	10	9	9	11	11	11
752	17	1	1	0	1	0	0	68	62	63	56	52	23.0337	120	196	0	58	0	123.6	0	72	0	12	11	11	11	10	13	12	10	11	10	12	7	13	7	14	9	10	10	9	9	11	7	8	12	10	8	10
753	26	3	0	0	1	0	0	57	63	70	56	70	25.5029	105	165	0	32	1	122.6	0	52	0	13	7	11	11	7	8	11	11	10	10	12	9	13	13	12	12	10	10	8	9	10	9	10	10	10	12	11
754	27	3	0	0	1	0	0	45	63	63	62	69	21.1566	95	182	0	65	0	109.2	0	39	0	12	4	6	10	4	9	12	7	11	11	8	14	10	13	12	8	9	11	13	13	12	8	9	7	13	9	13
755	22	3	0	0	1	0	0	55	66	70	54	53	20.4735	105	219	1	56	0	146.2	1	84	0	7	8	9	8	13	10	12	11	11	10	12	10	12	9	13	12	11	13	10	8	11	7	7	11	10	9	10
756	28	3	0	0	2	1	0	61	59	58	57	42	23.4036	96	131	0	30	1	77.6	0	117	0	11	8	11	10	12	9	12	12	8	8	12	7	8	12	10	10	7	11	11	9	9	10	9	9	7	7	7
757	24	3	0	0	1	0	0	54	59	71	66	68	19.3174	120	164	0	44	0	110.8	0	46	0	12	7	9	7	8	11	11	10	9	7	11	11	12	13	13	11	10	12	12	11	11	10	12	10	8	12	12
758	27	3	0	0	1	0	0	52	60	63	65	61	22.5474	110	166	0	37	1	116.2	0	64	0	10	7	9	9	8	9	12	10	8	9	10	11	9	13	10	10	11	10	10	12	12	10	11	10	10	10	11
759	30	3	0	0	1	0	0	66	44	56	71	67	25.5129	140	189	0	47	0	131.6	1	52	0	15	7	12	12	7	13	11	8	6	6	6	7	11	7	11	8	9	10	8	15	14	11	13	10	8	12	13
760	20	3	0	0	1	0	0	64	72	57	58	61	21.3594	100	168	0	52	0	105.6	0	52	0	12	9	12	12	8	11	12	13	11	13	12	11	6	8	14	11	7	11	8	7	12	7	14	10	9	8	12
761	20	3	0	0	1	0	0	50	74	68	56	56	24.5728	100	148	0	50	0	90.6	0	37	0	7	9	8	8	9	9	13	12	12	12	11	14	14	11	11	8	13	11	8	9	10	8	11	10	10	9	10
762	27	3	0	0	1	0	0	52	69	58	74	60	19.0797	105	172	0	54	0	109.6	0	42	0	11	7	5	9	10	10	12	11	12	11	10	13	10	9	10	8	10	11	14	13	13	12	11	11	8	13	10
763	28	3	0	0	1	0	0	68	55	57	57	53	25.0362	110	185	0	53	0	121.4	0	53	0	13	10	13	10	11	11	11	9	9	7	12	7	11	10	10	8	9	9	9	8	10	8	11	11	7	9	10
764	19	3	0	0	1	0	0	59	63	61	64	59	22.4154	110	185	0	63	0	88.4	0	168	1	10	6	9	9	13	12	11	10	9	10	12	11	7	10	10	13	7	14	10	9	13	10	10	12	12	6	11
765	23	2	0	1	1	0	0	51	61	64	70	68	22.5754	100	161	0	41	0	103.8	0	81	0	8	6	8	11	8	10	12	10	9	10	9	11	9	12	11	9	12	11	12	12	12	12	12	10	10	11	12
766	25	3	0	0	1	0	0	40	74	79	62	72	18.6489	110	128	0	37	1	68.8	0	111	0	6	4	4	4	12	10	13	10	12	11	13	15	14	14	11	11	14	15	10	9	11	7	13	12	14	14	13
767	28	3	0	0	1	0	0	66	54	59	59	58	17.7582	105	168	0	59	0	99.6	0	47	0	12	10	12	10	10	12	11	10	8	7	9	9	10	10	11	10	9	9	9	9	11	11	11	8	8	11	10
768	28	3	0	0	1	0	0	47	44	65	71	66	27.451	110	233	1	32	1	171.6	1	147	0	8	7	7	10	8	7	8	9	6	7	6	8	12	13	11	10	11	8	8	13	14	9	13	14	11	12	14
769	26	1	1	0	1	0	0	37	67	72	75	79	19.428	100	143	0	40	0	82.6	0	102	0	10	4	4	9	5	5	13	8	9	15	9	13	13	14	12	8	14	11	9	14	13	11	14	14	10	9	15
770	26	1	1	0	1	0	0	63	53	67	58	59	30.2959	130	184	0	45	0	125.2	0	69	0	12	11	12	10	7	11	7	9	6	6	15	10	12	13	9	10	12	11	11	12	10	8	9	8	8	8	12
771	21	3	0	0	1	0	0	36	66	65	60	68	18.144	95	152	0	56	0	85.6	0	52	0	7	6	4	7	6	6	10	11	10	11	11	13	10	10	10	10	13	12	9	6	11	10	12	12	13	10	10
772	24	2	0	1	1	0	0	68	42	61	47	79	16.4776	110	158	0	40	0	103.2	0	74	0	15	9	13	13	5	13	8	6	6	9	8	5	12	13	12	6	11	7	5	8	9	8	10	7	10	15	11
773	31	3	0	0	3	0	1	61	62	60	52	51	32.8126	125	218	1	32	1	141.6	1	222	1	11	7	12	10	9	12	12	10	9	7	14	10	9	10	12	9	9	11	8	7	11	9	8	9	10	8	8
774	30	3	0	0	1	0	0	61	55	69	51	73	19.3233	90	170	0	52	0	105.4	0	63	0	9	11	13	7	11	10	10	7	9	13	9	7	11	14	12	11	9	12	9	7	9	5	12	9	11	13	12
775	28	2	0	1	1	0	0	53	63	64	57	74	22.1149	125	160	0	38	1	105.8	0	81	0	11	8	9	9	7	9	13	11	11	10	10	8	10	10	9	12	11	12	7	10	9	11	8	12	11	12	15
776	26	1	1	0	1	0	0	56	52	48	56	66	19.7452	90	203	1	68	0	119	0	80	0	13	10	5	10	9	9	8	10	9	9	7	9	7	6	8	8	9	10	9	9	12	8	10	8	9	13	12
777	23	2	0	1	1	0	0	59	45	52	51	61	18.7965	130	185	0	45	0	123.8	0	81	0	11	9	9	11	10	9	7	6	8	9	8	7	9	7	10	9	8	9	7	8	9	8	11	8	9	13	9
778	28	3	0	0	1	0	0	46	57	59	59	61	21.2965	105	154	0	45	0	100.8	0	41	0	9	6	6	8	9	8	10	9	12	7	9	10	10	10	11	8	8	12	9	8	12	9	11	10	11	9	12
779	26	3	0	0	1	0	0	58	57	59	62	65	21.9843	110	206	1	41	0	143.2	1	109	0	11	7	12	8	10	10	11	9	10	8	9	10	9	10	12	9	10	9	10	10	12	9	10	11	9	11	12
780	17	1	1	0	1	0	0	67	45	59	69	39	25.4985	105	133	0	39	1	79.4	0	73	0	9	9	14	13	10	12	9	6	5	5	10	10	8	13	10	10	7	11	13	13	11	12	11	9	7	8	7
781	27	3	0	0	1	0	0	48	74	63	59	60	20.7422	120	157	0	47	0	100	0	50	0	8	9	5	8	10	8	12	12	14	13	12	11	8	10	12	10	10	13	10	11	12	8	8	10	12	7	11
782	26	3	0	0	1	0	0	56	72	66	70	62	20.7748	120	201	1	60	0	123	0	90	0	12	6	10	9	11	8	13	13	11	10	13	12	12	10	12	10	10	12	12	12	12	11	11	12	11	10	11
783	27	3	0	0	1	0	0	51	51	54	62	61	18.2925	120	200	1	58	0	132.6	1	47	0	11	6	11	7	6	10	10	8	7	10	8	8	8	10	11	8	8	9	10	13	11	9	10	9	8	10	12
784	32	3	0	0	2	1	0	52	61	73	64	60	19.7438	100	173	0	67	0	94.8	0	56	0	10	9	10	7	7	9	11	7	11	10	10	12	10	13	12	13	12	13	7	10	13	11	11	12	11	11	11
785	16	1	1	0	1	0	0	63	69	66	70	60	21.9261	100	163	0	36	1	100.6	0	132	0	13	8	11	11	9	11	14	12	11	10	12	10	13	12	13	10	6	12	9	9	14	12	12	14	8	10	11
786	20	1	1	0	1	0	0	81	52	68	38	57	20.1803	115	130	0	40	0	74	0	80	0	14	13	13	13	13	15	11	7	10	7	10	7	10	15	14	9	10	10	4	4	10	7	8	5	8	12	9
787	38	3	0	0	1	0	0	63	62	59	60	56	20.5796	110	199	0	60	0	123	0	80	0	13	9	12	10	8	11	12	10	11	10	9	10	10	11	12	8	8	10	10	12	11	7	10	10	8	8	11
788	21	3	0	0	1	0	0	71	79	77	61	52	21.6071	100	210	1	60	0	135.2	1	74	0	12	10	14	10	12	13	15	11	12	12	15	14	15	11	15	12	11	13	10	14	13	7	6	11	13	4	11
789	23	1	1	0	1	0	0	73	50	49	49	69	22.3435	100	155	0	38	1	94.8	0	111	0	15	8	15	12	10	13	12	6	9	6	9	8	6	13	10	5	7	8	8	10	8	9	8	6	10	12	14
790	36	3	0	0	1	0	0	50	52	69	65	55	20.4129	116	144	0	56	0	68.4	0	98	0	9	7	9	10	7	8	9	7	8	6	11	11	10	14	12	10	12	11	7	14	12	7	13	12	7	10	12
791	32	3	0	0	1	0	0	56	39	41	55	55	18.6676	100	193	0	39	1	108.2	0	229	1	10	10	8	10	7	11	6	7	5	6	8	7	7	8	7	5	6	8	10	9	6	11	9	10	9	9	9
792	27	3	0	0	1	0	0	47	69	60	67	57	18.902	130	186	0	67	0	100.2	0	94	0	8	7	5	9	8	10	14	12	11	10	11	11	11	10	12	7	8	12	9	11	14	10	12	11	10	7	11
793	28	3	0	0	1	0	0	56	51	62	70	59	17.9754	100	172	0	58	0	105	0	45	0	12	7	12	8	7	10	11	7	9	6	8	10	12	12	11	10	7	10	9	10	14	10	12	15	8	11	9
794	19	1	1	0	1	0	0	75	56	58	65	59	20.7979	100	177	0	42	0	104.8	0	151	1	15	10	13	12	12	13	12	9	7	7	10	11	8	12	11	9	8	10	7	10	13	9	14	12	6	10	12
795	27	3	0	0	1	0	0	44	62	67	59	66	19.0847	105	167	0	56	0	100.2	0	54	0	6	7	7	8	8	8	10	9	12	10	10	11	10	13	10	11	11	12	12	12	12	9	8	6	11	11	12
796	19	1	1	0	1	0	0	39	76	76	74	68	18.7521	110	167	0	63	0	94.2	0	49	0	9	4	5	7	9	5	13	12	13	11	13	14	15	14	11	11	11	14	13	14	12	10	12	13	12	8	14
797	21	1	1	0	1	0	0	47	62	57	59	61	23.0469	100	181	0	42	0	120	0	95	0	8	8	7	7	11	6	8	10	12	9	12	11	11	7	9	11	7	12	9	10	11	7	12	10	10	10	11
798	21	3	0	0	1	0	0	58	42	68	65	56	20.8303	110	144	0	37	1	95.8	0	56	0	10	6	12	11	8	11	7	8	5	5	7	10	10	14	10	11	13	10	9	9	12	11	12	12	8	8	9
799	25	1	1	0	1	0	0	63	50	73	31	72	16.5117	100	215	1	73	0	134.2	1	39	0	9	13	14	9	9	9	7	7	11	10	10	5	14	11	14	9	13	12	6	4	5	6	7	3	13	13	12
800	28	1	1	0	3	0	1	53	78	59	64	65	20.6521	105	179	0	47	0	124.6	0	37	0	11	6	10	9	9	8	14	14	9	14	15	12	9	11	10	8	9	12	11	12	11	9	11	10	9	12	10
801	21	2	0	1	1	0	0	66	65	73	77	46	20.7857	100	162	0	53	0	95.2	0	69	0	12	7	11	13	12	11	11	10	7	13	13	11	12	14	13	13	11	10	13	14	13	11	13	13	5	6	10
802	30	1	1	0	1	0	0	55	66	67	57	62	26.2499	130	236	1	42	0	174.4	1	98	0	8	7	5	12	9	14	12	5	8	11	15	15	14	13	15	10	8	7	9	9	11	12	7	9	10	11	10
803	29	3	0	0	1	0	0	56	72	57	60	60	17.5446	95	165	0	46	0	99.6	0	97	0	13	5	9	10	8	11	14	13	13	11	10	11	13	9	12	7	7	9	10	10	13	11	8	8	9	10	11
804	17	1	1	0	1	0	0	80	37	41	72	48	25.0806	130	157	0	47	0	91.8	0	91	0	15	9	15	15	12	14	7	6	10	5	3	6	4	7	14	3	5	8	10	12	12	11	13	14	5	8	10
805	21	2	0	1	1	0	0	35	69	69	68	69	22.2635	110	197	0	66	0	109.2	0	109	0	6	3	5	6	8	7	12	10	11	13	10	13	12	12	9	12	12	12	11	13	13	7	12	12	11	11	13
806	20	3	0	0	1	0	0	47	62	63	54	62	23.9293	110	258	1	63	0	173.6	1	107	0	9	6	8	7	8	9	11	9	12	10	11	9	10	12	11	8	11	11	8	6	11	8	10	11	9	11	9
807	21	3	0	0	1	0	0	61	55	61	60	57	20.1245	110	228	1	34	1	167.8	1	131	0	11	9	10	9	11	11	10	9	10	7	9	10	12	11	10	9	9	10	9	10	11	9	11	10	9	9	11
808	25	3	0	0	2	1	0	59	59	73	65	61	19.4755	100	181	0	66	0	100.8	0	71	0	14	7	13	7	5	13	14	12	9	4	12	8	13	11	13	12	13	11	8	12	13	9	14	9	10	9	12
809	27	3	0	0	1	0	0	63	54	45	56	60	22.4966	105	156	0	54	0	92.6	0	47	0	11	8	13	12	9	10	9	9	8	9	11	8	5	9	8	8	5	10	9	10	8	10	10	9	8	9	10
810	34	2	0	1	2	1	0	79	28	63	59	68	20.6	100	159	0	56	0	90	0	65	0	15	12	14	14	12	12	3	7	3	6	6	3	11	15	15	7	11	4	5	12	13	12	11	6	7	15	15
811	25	1	1	0	1	0	0	45	68	78	45	70	20.0194	90	167	0	58	0	97.8	0	56	0	10	8	8	5	8	6	11	8	13	11	15	10	14	13	12	14	11	14	8	7	8	6	10	6	11	10	15
812	27	1	1	0	1	0	0	53	71	74	71	79	20.5534	120	180	0	49	0	110.2	0	104	0	12	5	8	13	9	6	13	11	12	12	10	13	12	14	12	12	12	12	11	12	14	10	11	13	12	12	14
813	26	3	0	0	1	0	0	57	62	63	62	67	19.1621	110	147	0	46	0	87	0	70	0	12	8	8	10	9	10	12	9	9	10	11	11	13	12	8	9	9	12	10	10	11	10	9	12	11	10	11
814	20	3	0	0	1	0	0	45	69	59	59	66	19.7578	110	164	0	44	0	109	0	55	0	7	8	6	6	10	8	12	9	11	12	12	13	7	12	10	11	7	12	11	7	11	8	10	12	10	11	9
815	28	3	0	0	1	0	0	57	64	61	69	58	30.7858	125	175	0	60	0	95	0	100	0	13	7	8	10	8	11	12	12	10	8	11	11	9	14	9	10	9	10	12	14	11	11	10	11	9	8	11
816	21	3	0	0	1	0	0	69	53	67	61	65	17.9346	100	163	0	63	0	84.6	0	77	0	15	10	12	12	10	10	11	9	6	7	11	9	12	13	13	9	9	11	9	10	13	7	12	10	10	12	12
817	29	3	0	0	1	0	0	49	38	61	70	69	26.2864	110	145	0	31	1	98	0	80	0	12	4	8	9	8	8	5	4	8	7	5	9	7	13	11	9	7	14	12	13	10	11	13	11	10	11	13
818	29	1	1	0	2	1	0	45	64	61	57	71	20.0273	100	216	1	64	0	142	1	50	0	7	8	6	6	10	8	11	8	13	11	9	12	10	10	12	10	9	10	11	11	12	6	9	8	12	13	12
819	38	3	0	0	1	0	0	53	47	56	53	56	21.2306	115	203	1	40	0	139.4	1	118	0	12	7	8	9	5	12	7	8	8	5	11	8	11	11	11	6	5	12	8	12	8	8	8	9	7	11	10
820	28	3	0	0	1	0	0	59	63	62	67	64	20.3738	100	195	0	31	1	126.8	0	186	1	13	7	11	9	9	10	13	11	8	10	12	9	11	12	12	9	9	9	10	9	14	10	11	13	10	11	12
821	27	3	0	0	1	0	0	58	49	66	64	65	19.0276	98	236	1	52	0	154	1	152	1	11	6	11	10	9	11	7	7	8	9	11	7	12	11	12	8	11	12	10	13	10	9	11	11	8	12	10
822	21	3	0	0	1	0	0	57	62	67	60	67	18.0418	105	149	0	52	0	85.4	0	58	0	11	7	12	8	10	9	12	9	11	9	9	12	14	13	12	8	9	11	10	9	10	11	12	8	8	13	12
823	28	3	0	0	1	0	0	66	50	63	42	66	22.2697	110	171	0	45	0	114.6	0	57	0	12	12	12	13	7	10	11	6	11	7	8	7	12	10	10	13	7	11	4	8	8	8	7	7	12	10	11
824	20	3	0	0	1	0	0	56	65	61	52	70	20.2004	100	219	1	58	0	146.6	1	72	0	12	7	8	11	10	8	9	11	11	10	12	12	8	13	8	10	10	12	9	8	11	7	8	9	12	12	11
825	29	2	0	1	1	0	0	57	72	73	60	82	18.4997	115	171	0	31	1	127	0	65	0	11	14	9	8	8	7	12	7	15	11	15	12	15	15	15	3	13	12	11	13	13	5	9	9	13	15	15
826	23	3	0	0	1	0	0	65	55	56	53	57	19.4321	100	190	0	63	0	119.2	0	39	0	13	9	11	11	10	11	10	12	10	8	8	7	9	11	12	7	8	9	7	8	10	10	10	8	9	10	10
827	19	2	0	1	1	0	0	43	60	55	60	63	27.4688	120	189	0	31	1	141.2	1	84	0	9	6	6	7	8	7	10	10	9	6	10	15	7	10	12	8	8	10	11	10	10	10	10	9	11	11	10
828	24	1	1	0	1	0	0	71	67	65	73	79	22.8637	105	154	0	54	0	83.2	0	84	0	15	10	15	13	6	12	13	10	13	9	13	9	9	15	14	11	7	9	11	12	15	7	13	15	11	14	15
829	24	3	0	0	1	0	0	37	75	54	47	63	19.6685	100	141	0	53	0	73.6	0	72	0	5	6	3	5	12	6	12	10	10	14	15	14	8	4	9	12	6	15	11	5	8	8	8	7	12	8	11
830	21	1	1	0	1	0	0	65	52	67	64	63	25.0784	110	144	0	36	1	98.4	0	48	0	9	10	11	11	13	11	9	4	7	9	14	9	15	10	13	11	9	9	9	11	11	9	13	11	12	10	12
831	24	3	0	0	2	1	0	57	57	65	65	50	19.7353	115	204	1	48	0	146	1	50	0	12	6	8	11	12	8	11	10	7	10	9	10	11	13	12	12	8	9	10	9	12	10	12	12	9	8	10
832	20	2	0	1	1	0	0	73	68	72	63	50	30.0261	110	231	1	43	0	148.8	1	196	1	11	10	14	11	15	12	13	9	11	8	13	14	12	9	15	11	12	13	9	5	14	10	11	14	11	7	7
833	21	3	0	0	1	0	0	63	59	72	47	42	18.7743	95	162	0	53	0	100.6	0	42	0	11	8	10	11	12	11	9	11	8	6	13	12	14	14	11	12	8	13	7	4	11	6	8	11	7	6	5
834	23	3	0	0	1	0	0	44	52	68	55	66	31.4509	150	186	0	35	1	128.8	0	111	0	10	7	6	7	9	5	8	11	9	6	11	7	14	14	12	11	5	12	10	9	10	7	10	9	11	11	12
835	26	3	0	0	1	0	0	51	56	67	64	62	31.3152	130	224	1	36	1	159.6	1	142	0	10	6	9	9	8	9	12	8	10	8	9	9	12	12	11	11	9	12	11	9	12	10	12	10	9	11	11
836	22	3	0	0	2	1	0	66	49	62	54	56	25.7868	105	161	0	29	1	120.2	0	59	0	13	9	14	10	10	10	12	7	13	5	6	6	11	11	11	7	10	12	7	7	10	10	12	8	10	8	11
837	28	2	0	1	1	0	0	71	59	81	53	65	19.8629	100	175	0	49	0	110.8	0	76	0	14	12	12	12	7	14	9	6	11	8	12	13	13	15	13	12	14	14	11	8	9	8	9	8	12	13	8
838	29	3	0	0	3	0	1	62	61	59	67	54	20.3122	105	191	0	59	0	122.2	0	49	0	9	7	11	12	10	13	11	10	6	8	12	14	10	12	11	5	9	12	11	10	13	11	10	12	8	9	12
839	23	3	0	0	1	0	0	62	64	65	55	53	19.2329	100	170	0	50	0	110.6	0	47	0	13	9	10	10	10	10	14	10	11	9	11	9	12	10	12	9	12	10	9	9	11	7	9	10	9	7	10
840	19	3	0	0	1	0	0	55	66	63	49	51	15.9396	105	142	0	52	0	80.6	0	47	0	7	9	6	10	12	11	12	9	10	11	11	13	12	9	10	10	10	12	9	9	10	7	7	7	9	6	11
841	23	3	0	0	1	0	0	69	58	79	66	50	19.3965	100	164	0	40	0	104.4	0	98	0	12	6	13	13	13	12	11	10	7	7	14	9	13	15	12	13	14	12	7	7	13	11	14	14	8	8	8
842	26	3	0	0	1	0	0	48	63	71	60	67	19.1111	110	205	1	59	0	123	0	115	0	6	7	9	9	10	7	12	9	11	8	12	11	12	12	12	11	12	12	12	12	11	6	10	9	11	10	12
843	24	3	0	0	1	0	0	48	61	60	54	65	23.533	110	189	0	69	0	106	0	70	0	9	6	5	8	9	11	12	7	13	10	8	11	8	11	11	9	12	9	8	7	9	9	11	10	11	10	12
844	20	1	1	0	1	0	0	52	52	66	65	55	20.5816	110	132	0	43	0	76.8	0	61	0	10	8	11	6	9	8	8	5	7	8	13	11	12	8	8	13	11	14	11	12	12	10	11	9	7	11	12
845	31	3	0	0	1	0	0	59	69	59	60	57	22.5575	110	147	0	30	1	106	0	55	0	12	8	9	10	11	9	12	12	12	10	12	11	8	12	12	8	8	11	10	10	12	7	10	11	11	10	10
846	29	2	0	1	1	0	0	60	62	65	58	58	20.5602	110	142	0	47	0	85.8	0	46	0	11	11	10	10	9	9	12	9	8	10	12	11	12	12	12	12	9	8	6	9	11	10	12	10	10	9	10
847	28	1	1	0	1	0	0	54	53	61	63	63	24.9595	95	160	0	58	0	93.6	0	42	0	11	9	6	10	9	9	12	5	9	10	6	11	9	12	13	8	7	12	8	10	13	9	11	12	9	11	12
848	23	3	0	0	1	0	0	64	45	56	51	47	21.0556	105	174	0	54	0	110.2	0	49	0	10	8	10	13	13	10	6	5	11	7	8	8	9	9	11	8	8	11	7	12	9	7	9	7	11	7	9
849	23	1	1	0	1	0	0	62	48	72	43	53	21.9214	100	145	0	40	0	87.6	0	87	0	9	11	12	11	8	11	10	4	11	6	10	7	11	15	11	12	11	12	6	8	8	7	7	7	9	10	9
850	28	3	0	0	2	1	0	44	54	61	51	63	17.0666	110	151	0	28	1	111.6	0	57	0	6	9	7	9	5	8	9	8	12	8	10	7	14	10	14	9	6	8	7	10	11	8	10	5	10	11	11
851	26	3	0	0	1	0	0	51	69	63	52	64	19.3625	94	163	0	58	0	89.6	0	77	0	11	8	5	10	10	7	13	12	10	10	12	12	9	12	12	10	11	9	8	9	10	7	9	9	10	12	11
852	23	3	0	0	1	0	0	66	55	60	64	65	21.6406	120	179	0	70	0	98.2	0	54	0	14	10	14	11	7	10	10	8	8	10	8	11	10	10	12	8	8	12	9	13	13	8	12	9	7	11	12
853	17	3	0	0	3	0	1	49	74	69	66	74	35.8994	132	186	0	33	1	129	0	120	0	10	6	6	9	9	9	12	13	12	10	15	12	11	14	11	10	11	12	10	13	11	11	10	11	12	13	12
854	25	3	0	0	1	0	0	54	69	69	63	69	24.8599	125	173	0	57	0	106	0	50	0	10	9	12	6	9	8	13	10	12	12	12	10	12	13	11	10	11	12	11	11	11	9	11	10	11	11	12
855	27	3	0	0	1	0	0	55	69	65	53	58	25.6179	125	158	0	53	0	96.2	0	44	0	11	6	10	9	8	11	12	13	11	7	15	11	9	11	13	13	8	11	8	9	12	8	9	7	8	12	11
856	19	1	1	0	1	0	0	56	48	72	64	65	20.5873	110	168	0	39	1	104.4	0	123	0	12	6	10	12	7	9	9	4	5	10	9	11	11	12	12	13	12	12	10	11	13	11	10	9	10	11	9
857	25	3	0	0	1	0	0	73	42	66	64	56	23.9913	100	185	0	44	0	122.6	0	92	0	12	10	15	13	12	11	8	9	6	6	7	6	9	11	13	9	11	13	10	11	11	8	10	14	7	11	14
858	20	3	0	0	1	0	0	81	63	71	58	56	24.0048	100	206	1	74	0	117.2	0	74	0	15	10	15	14	15	12	12	8	9	10	9	15	12	14	15	8	10	12	10	8	12	7	10	11	12	10	9
859	27	3	0	0	1	0	0	64	74	51	60	61	20.3493	110	163	0	62	0	82.6	0	92	0	10	9	11	10	13	11	14	11	9	12	15	13	9	9	12	7	4	10	10	9	12	9	6	14	8	11	12
860	26	3	0	0	1	0	0	68	67	70	55	52	22.9214	115	169	0	40	0	107.6	0	107	0	13	8	13	11	11	12	12	8	12	11	10	14	12	14	13	10	9	12	8	7	12	7	10	11	10	11	8
861	28	2	0	1	1	0	0	53	63	64	57	64	22.9491	120	159	0	50	0	96	0	65	0	13	7	8	9	8	8	9	10	11	12	10	11	12	9	11	11	12	9	10	9	11	7	11	9	11	10	11
862	20	3	0	0	1	0	0	75	69	66	62	59	19.86	90	166	0	48	0	106	0	60	0	15	12	10	14	10	14	13	12	10	9	14	11	13	10	14	10	8	11	9	12	11	8	8	14	9	8	9
863	29	3	0	0	1	0	0	71	50	62	58	55	20.5416	105	165	0	42	0	114	0	45	0	14	11	9	14	11	12	10	8	7	8	6	11	12	9	11	9	10	11	6	9	12	10	12	9	9	8	9
864	26	3	0	0	1	0	0	53	55	57	65	63	19.7584	115	161	0	39	1	110.6	0	57	0	8	6	10	11	8	10	9	10	6	7	12	11	10	12	9	8	6	12	11	12	12	11	10	9	11	11	11
865	24	3	0	0	1	0	0	66	58	63	55	67	22.3304	105	133	0	42	0	79.4	0	58	0	14	10	8	14	9	11	12	7	9	8	10	12	12	13	12	9	9	8	8	8	11	7	9	12	11	12	13
866	24	2	0	1	1	0	0	71	71	72	71	60	27.7715	135	192	0	58	0	109.6	0	122	0	13	8	13	13	12	12	13	10	12	13	10	13	14	14	14	12	6	12	10	12	13	11	12	13	10	10	12
867	22	1	1	0	1	0	0	43	64	64	65	67	21.1888	95	179	0	46	0	122.2	0	54	0	6	7	7	8	8	7	13	9	12	11	9	10	12	13	10	9	10	10	11	9	12	10	11	12	11	11	11
868	19	3	0	0	2	1	0	36	89	65	50	75	23.4036	125	163	0	57	0	98.2	0	39	0	3	7	3	8	11	4	15	14	15	15	15	15	8	7	14	7	14	15	10	3	14	4	9	10	15	11	9
869	22	2	0	1	1	0	0	69	59	56	56	51	22.5423	106	154	0	42	0	102.8	0	46	0	14	10	11	11	12	11	8	12	8	10	12	9	10	10	11	10	6	9	9	10	8	10	8	11	10	7	9
870	25	3	0	0	1	0	0	62	59	57	70	53	15.6397	90	151	0	57	0	85.8	0	41	0	12	7	12	11	11	9	11	8	8	11	12	9	9	7	12	6	9	14	12	9	14	9	14	12	9	8	8
871	22	3	0	0	1	0	0	43	64	61	49	73	18.2812	110	149	0	52	0	88.6	0	42	0	9	5	8	6	8	7	11	6	13	12	12	10	12	9	11	12	7	10	8	9	10	7	8	7	13	12	12
872	38	2	0	1	1	0	0	48	65	71	70	57	23.6557	120	224	1	38	1	163.6	1	112	0	8	6	7	10	7	10	13	8	12	11	8	13	14	12	11	12	12	10	12	10	12	13	11	12	11	9	9
873	28	1	1	0	1	0	0	44	80	69	75	58	22.013	110	147	0	32	1	68.2	0	234	1	9	4	7	6	10	8	14	13	15	12	14	12	14	10	12	10	12	11	11	14	13	13	10	14	11	6	12
874	29	3	0	0	1	0	0	49	70	66	54	71	19.7049	100	174	0	68	0	92.8	0	66	0	11	7	9	6	9	7	13	12	11	11	10	13	11	14	11	10	8	12	12	5	10	7	11	9	12	14	12
875	32	1	1	0	1	0	0	50	60	56	57	59	16.3265	100	228	1	49	0	158	1	103	0	10	5	9	9	9	8	13	7	9	10	12	9	7	11	8	10	7	13	10	8	11	10	11	7	11	10	11
876	21	1	1	0	1	0	0	51	81	80	63	69	20.0645	100	166	0	48	0	104.8	0	66	0	10	6	7	7	10	11	15	15	13	12	12	14	14	15	11	11	15	14	13	6	14	9	8	13	12	13	12
877	26	3	0	0	1	0	0	61	59	62	57	51	19.1757	110	111	0	38	1	64.2	0	44	0	11	8	11	10	12	9	11	9	6	11	11	11	12	11	9	10	9	11	8	6	12	11	11	9	9	8	8
878	20	1	1	0	1	0	0	55	69	53	58	70	25.8478	112	130	0	25	1	80.6	0	122	0	10	9	6	9	10	11	12	10	12	14	13	8	7	9	10	8	7	12	11	11	10	9	8	9	10	14	14
879	23	3	0	0	1	0	0	52	62	86	44	58	20.3668	100	158	0	53	0	97.2	0	39	0	7	11	11	5	13	5	12	5	12	12	7	14	15	15	15	13	14	14	6	9	8	5	9	7	13	9	9
880	24	1	1	0	1	0	0	71	69	67	78	52	22.5972	100	147	0	37	1	100.8	0	46	0	12	9	15	10	11	14	14	12	9	7	14	13	12	14	14	6	9	12	12	14	15	12	14	11	7	8	12
881	23	3	0	0	1	0	0	77	66	75	61	59	32.1335	108	171	0	40	0	111	0	100	0	14	9	15	12	14	13	12	9	5	15	12	13	14	13	14	12	10	12	8	6	14	8	12	13	10	8	15
882	25	3	0	0	1	0	0	57	79	74	61	75	21.2146	120	191	0	70	0	109.4	0	58	0	12	8	11	8	10	8	14	11	14	13	15	12	10	15	13	13	12	11	11	9	12	6	11	12	11	9	13
883	21	3	0	0	1	0	0	61	52	69	53	68	18.7813	95	177	0	44	0	113.4	0	98	0	13	11	9	11	7	10	10	7	12	9	7	7	10	15	12	9	13	10	9	10	10	8	11	5	11	8	13
884	24	3	0	0	1	0	0	48	68	66	66	65	21.7461	130	185	0	50	0	118.8	0	81	0	11	6	7	9	8	7	12	11	11	10	12	12	13	10	12	11	8	12	10	12	13	8	11	12	11	12	12
885	21	2	0	1	1	0	0	63	58	64	58	58	38.5611	120	157	0	30	1	95	0	160	1	11	9	11	11	12	9	11	8	9	8	10	12	11	11	13	7	10	12	9	9	13	8	13	6	10	10	12
886	23	3	0	0	1	0	0	48	77	67	63	59	22.0522	110	194	0	61	0	119	0	70	0	10	6	7	10	8	7	13	14	12	11	13	14	11	12	12	10	10	12	12	10	13	9	9	10	11	7	11
887	27	3	0	0	1	0	0	54	67	72	60	57	30.779	125	212	1	44	0	133.2	1	174	1	9	7	10	9	10	9	11	10	12	10	12	12	13	12	12	10	12	13	10	12	11	9	7	11	11	7	8
888	27	1	1	0	1	0	0	43	59	57	67	68	19.86	120	171	0	59	0	103.8	0	41	0	9	6	6	7	7	8	11	9	10	10	8	11	9	11	9	8	10	10	12	11	12	10	10	12	11	11	11
889	21	3	0	0	1	0	0	64	59	53	68	58	19.0244	100	139	0	47	0	85.8	0	31	0	12	9	11	12	9	11	13	9	11	7	11	8	10	7	12	6	7	11	10	10	15	9	12	12	8	10	10
890	26	3	0	0	1	0	0	61	55	68	61	59	22.0118	105	171	0	54	0	99	0	90	0	14	11	12	9	8	7	11	7	10	8	9	10	13	11	14	8	12	10	9	8	13	8	11	12	11	9	11
891	24	3	0	0	1	0	0	45	59	57	57	59	18.8082	100	124	0	38	1	76.6	0	47	0	9	6	6	9	7	8	11	10	9	10	8	11	10	8	9	9	9	12	8	10	11	9	12	7	9	11	11
892	27	3	0	0	1	0	0	55	58	67	67	55	21.3442	95	222	1	49	0	155.4	1	88	0	9	9	8	9	8	12	12	11	8	7	10	10	10	12	14	10	8	13	9	12	12	11	12	11	10	8	10
893	24	3	0	0	1	0	0	61	64	57	49	62	18.4436	110	155	0	49	0	93	0	65	0	12	9	8	9	11	12	13	12	9	9	11	10	10	9	11	8	10	9	8	7	10	7	9	8	10	10	10
894	32	1	1	0	1	0	0	64	54	74	56	57	20.2496	110	157	0	49	0	96.6	0	57	0	11	12	10	9	12	10	10	8	7	8	12	9	13	15	14	12	10	10	8	9	12	6	10	11	9	8	12
895	28	3	0	0	1	0	0	62	67	57	59	63	23.6223	120	190	0	59	0	117.4	0	68	0	12	8	10	11	10	11	11	9	11	12	15	9	9	9	11	10	6	12	7	7	12	8	11	14	14	8	11
896	22	3	0	0	1	0	0	45	57	56	71	58	20.6325	102	136	0	35	1	88.4	0	63	0	7	4	6	7	11	10	14	9	8	5	11	10	12	4	9	7	12	12	14	14	12	15	12	4	12	9	11
897	29	3	0	0	1	0	0	63	38	58	51	56	19.4834	100	170	0	36	1	119	0	75	0	12	10	11	12	9	9	7	7	6	6	7	5	10	7	9	10	11	11	7	9	9	8	9	9	7	10	9
898	24	3	0	0	1	0	0	50	64	65	53	61	24.0589	95	182	0	51	0	121	0	50	0	9	9	7	10	7	8	12	11	10	9	11	11	9	12	12	9	11	12	8	8	10	7	10	10	9	11	11
899	26	3	0	0	1	0	0	53	63	69	67	65	18.7172	125	188	0	73	0	106.6	0	42	0	12	5	7	11	9	9	13	10	10	8	13	9	11	11	12	11	11	13	11	10	12	8	12	14	12	8	14
900	29	3	0	0	1	0	0	65	51	61	58	64	18.5178	110	157	0	56	0	86.4	0	73	0	13	11	10	11	8	12	10	9	8	7	10	7	11	11	13	9	7	10	8	9	12	7	10	12	8	12	11
901	33	2	0	1	1	0	0	53	62	62	65	60	21.2628	110	177	0	54	0	109.8	0	66	0	11	7	7	10	9	9	12	11	11	8	9	11	11	11	10	10	9	11	9	11	12	11	11	11	11	10	11
902	21	3	0	0	1	0	0	88	61	74	50	51	22.6901	100	157	0	39	1	101.6	0	82	0	15	15	15	15	14	14	15	7	11	8	11	9	15	13	15	9	11	11	5	6	14	7	6	12	10	9	10
903	27	3	0	0	1	0	0	35	67	66	74	65	20.6222	120	149	0	46	0	92.4	0	53	0	7	3	5	7	6	7	11	11	11	11	11	12	12	12	12	9	9	12	12	15	13	13	11	10	12	8	12
904	23	1	1	0	1	0	0	60	56	62	48	61	19.7471	100	165	0	56	0	99.4	0	48	0	11	10	11	9	9	10	10	8	12	9	10	7	13	10	11	6	9	13	7	6	10	6	11	8	11	8	12
905	29	3	0	0	1	0	0	62	64	75	59	65	24.0791	90	168	0	51	0	109.2	0	39	0	12	9	10	11	11	9	12	9	12	12	12	7	12	14	12	13	13	11	10	10	12	7	9	11	10	10	11
906	28	3	0	0	1	0	0	64	63	66	53	58	20.8852	115	219	1	63	0	147.4	1	43	0	12	10	10	12	10	10	12	11	10	9	12	9	12	13	10	11	11	9	7	7	13	9	8	9	10	8	10
907	26	3	0	0	1	0	0	55	68	71	49	69	19.9792	92	168	0	41	0	115	0	60	0	13	10	9	10	6	7	13	9	14	10	13	9	12	12	12	8	15	12	8	6	10	5	9	11	13	9	10
908	34	2	0	1	1	0	0	53	74	59	74	67	21.9274	120	168	0	47	0	108.8	0	61	0	9	6	10	9	9	10	12	12	13	13	14	10	7	13	11	10	10	8	15	12	11	12	12	12	10	11	10
909	20	3	0	0	1	0	0	60	71	77	70	59	20.0316	115	156	0	77	0	69.6	0	47	0	14	7	9	7	13	10	13	13	8	9	15	13	15	14	14	9	11	14	11	12	15	10	14	8	8	10	12
910	26	2	0	1	2	1	0	52	72	78	67	53	23.6503	115	215	1	60	0	142.2	1	64	0	10	7	8	6	11	10	13	10	10	11	15	13	13	15	15	8	12	15	9	9	13	10	13	13	10	6	8
911	28	3	0	0	2	1	0	47	76	82	53	71	26.5812	100	203	1	55	0	126	0	110	0	8	5	11	7	9	7	14	13	14	11	13	11	14	14	11	14	14	15	10	6	12	7	8	10	11	9	12
912	23	3	0	0	1	0	0	41	72	70	59	64	19.2119	100	152	0	42	0	95	0	75	0	8	6	7	6	6	8	13	11	13	12	11	12	12	12	12	12	10	12	9	8	12	9	12	9	12	10	11
913	28	1	1	0	1	0	0	73	53	53	57	55	17.0254	120	269	1	43	0	193	1	165	1	13	10	12	14	12	12	9	10	9	8	10	7	8	8	10	9	7	11	9	8	10	11	11	8	8	10	11
914	24	3	0	0	1	0	0	76	38	65	53	57	21.0703	95	172	0	49	0	112.6	0	52	0	14	9	15	14	10	14	8	5	8	4	8	5	12	15	12	6	9	11	6	8	8	10	11	10	6	11	10
915	28	3	0	0	2	1	0	52	77	71	63	62	17.8849	95	157	0	45	0	102	0	50	0	11	5	7	9	11	9	13	13	13	10	15	13	13	13	12	10	11	12	14	7	13	7	11	11	13	9	11
916	26	3	0	0	1	0	0	55	66	63	54	61	21.6418	105	177	0	48	0	120.8	0	41	0	10	9	7	11	10	8	11	11	12	11	11	10	10	12	12	7	11	11	9	7	12	7	8	11	11	10	12
917	27	1	1	0	1	0	0	49	55	52	60	69	20.8849	100	233	1	56	0	161.8	1	76	0	10	7	6	9	9	8	7	9	10	10	7	12	12	7	9	10	6	8	10	13	10	8	10	9	9	13	13
918	28	1	1	0	1	0	0	59	61	63	58	66	21.5473	110	207	1	60	0	127	0	100	0	13	6	10	12	9	9	13	10	11	7	9	11	11	11	11	10	8	12	8	8	12	10	10	10	10	11	10
919	29	3	0	0	1	0	0	69	54	56	53	48	19.5018	120	121	0	39	1	71.8	0	51	0	12	12	10	12	10	13	8	11	7	9	10	9	9	9	12	8	6	12	8	11	9	8	11	6	6	8	11
920	25	3	0	0	1	0	0	66	59	76	57	53	20.0803	90	197	0	66	0	117.6	0	67	0	12	9	13	9	12	11	10	10	10	10	10	9	14	15	15	10	9	13	9	9	10	9	10	10	12	10	9
921	23	3	0	0	1	0	0	59	66	72	59	58	21.2711	95	200	1	65	0	115.6	0	97	0	10	9	10	10	9	11	13	12	11	8	10	12	12	15	14	10	11	10	11	8	12	8	10	10	10	7	13
922	25	3	0	0	1	0	0	69	61	62	65	47	28.3413	110	139	0	35	1	84.2	0	99	0	15	7	13	11	11	12	11	11	9	8	12	10	10	11	11	10	8	12	10	9	12	9	11	14	11	8	8
923	20	3	0	0	1	0	0	55	66	58	61	67	15.9857	125	174	0	61	0	91	0	110	0	11	9	7	10	10	8	10	12	9	11	11	13	9	12	12	7	8	10	9	11	12	9	10	10	10	11	12
924	28	3	0	0	2	1	0	61	50	58	66	51	28.2646	110	168	0	55	0	93	0	100	0	13	6	11	12	8	11	9	7	8	9	9	8	12	10	14	5	7	10	12	12	11	12	11	8	8	6	10
925	29	1	1	0	1	0	0	52	66	78	65	82	19.7684	90	137	0	45	0	83.8	0	41	0	13	10	6	11	6	6	9	13	14	5	15	10	15	15	12	14	11	11	12	11	13	7	11	11	12	15	15
926	17	1	1	0	1	0	0	51	68	66	59	57	27.1831	100	164	0	52	0	92.4	0	98	0	10	10	6	8	8	9	14	10	12	9	11	12	13	12	12	8	9	12	8	7	12	9	10	13	12	8	10
927	34	1	1	0	1	0	0	48	87	68	60	67	21.9052	110	194	0	70	0	112.8	0	56	0	8	9	4	7	13	7	15	12	15	15	15	15	6	15	11	11	10	15	12	5	15	7	7	14	12	15	14
928	22	2	0	1	1	0	0	68	62	70	57	60	22.9714	120	173	0	50	0	94.2	0	144	0	11	10	11	13	10	13	13	12	11	9	11	6	14	11	13	13	8	11	11	9	12	7	9	9	10	11	9
929	22	3	0	0	1	0	0	64	56	68	64	70	18.9062	100	163	0	68	0	82	0	65	0	13	6	15	11	8	11	9	7	11	9	12	8	13	12	13	8	11	11	8	8	13	9	13	13	10	12	13
930	18	3	0	0	1	0	0	79	49	69	39	56	24.3699	105	193	0	46	0	129.4	0	88	0	14	11	14	14	12	14	5	6	11	10	7	10	14	13	12	10	8	12	3	3	9	7	10	7	9	10	8
931	29	3	0	0	2	1	0	57	52	56	65	67	21.9206	100	180	0	44	0	123.2	0	64	0	11	9	9	10	8	10	8	8	10	10	10	6	8	8	11	11	7	11	13	10	11	10	10	11	11	11	12
932	21	3	0	0	1	0	0	61	66	72	66	56	20.7761	110	203	1	57	0	127.8	0	91	0	12	9	10	8	12	10	13	9	14	7	12	11	8	15	14	10	12	13	8	12	13	9	11	13	10	4	12
933	23	3	0	0	1	0	0	61	69	70	54	67	21.1621	110	168	0	55	0	106.4	0	33	0	11	9	11	9	11	10	13	11	12	12	12	9	14	11	13	11	10	11	7	7	12	9	9	10	12	12	11
934	24	3	0	0	1	0	0	54	69	67	61	67	19.9087	115	195	0	45	0	126.8	0	116	0	12	8	11	8	6	9	14	12	12	11	11	9	12	9	14	8	11	13	10	10	13	8	9	11	10	11	10
935	20	3	0	0	1	0	0	67	73	80	58	57	21.2739	105	169	0	43	0	110.6	0	77	0	12	12	13	8	12	10	14	11	13	10	14	11	15	14	15	11	13	12	10	5	13	7	12	11	9	9	10
936	31	3	0	0	1	0	0	64	69	69	78	54	22.2839	120	188	0	55	0	111.4	0	108	0	14	6	12	13	9	10	14	13	10	11	11	10	11	12	12	11	10	13	12	11	14	12	14	15	9	6	11
937	26	3	0	0	1	0	0	64	63	58	62	64	21.0805	110	190	0	78	0	103.8	0	41	0	14	10	9	10	11	10	13	11	6	12	12	9	11	9	10	10	5	13	7	11	12	11	11	10	9	13	12
938	21	1	1	0	1	0	0	69	70	59	68	44	18.5643	100	164	0	64	0	88.2	0	59	0	15	9	9	12	14	10	14	8	11	9	14	14	11	11	13	5	8	11	11	9	14	8	11	15	11	5	10
939	25	2	0	1	1	0	0	81	58	78	63	56	21.9848	120	193	0	63	0	119.4	0	53	0	15	10	13	15	14	14	13	8	9	6	12	10	10	15	13	15	11	14	8	10	11	9	13	12	8	11	11
940	25	3	0	0	1	0	0	52	73	69	51	80	20.8117	100	203	1	59	0	132.4	1	58	0	11	9	10	9	5	8	13	10	12	12	13	13	11	10	13	11	12	12	8	8	11	6	9	9	12	12	15
941	25	3	0	0	1	0	0	55	65	62	65	55	21.4063	125	183	0	53	0	119.2	0	54	0	10	7	9	9	10	10	10	11	10	12	10	12	10	10	11	11	8	12	11	10	12	11	12	9	9	11	10
942	21	3	0	0	1	0	0	68	59	53	54	53	21.7493	115	154	0	43	0	103.2	0	39	0	12	9	12	11	12	12	12	9	11	9	8	10	7	9	9	7	9	12	7	6	11	7	11	12	9	8	9
943	23	3	0	0	1	0	0	57	60	66	59	66	24.3551	110	153	0	38	1	103.4	0	58	0	12	9	9	9	11	7	9	12	9	10	10	10	9	12	12	12	9	12	10	9	10	9	11	10	10	12	12
944	23	3	0	0	1	0	0	42	62	69	67	57	22.0541	118	154	0	52	0	85.8	0	81	0	8	5	6	9	8	6	11	10	9	10	11	11	12	10	11	12	12	12	10	14	12	10	11	10	8	8	11
945	25	3	0	0	1	0	0	51	69	68	56	73	22.3987	125	175	0	43	0	114.4	0	88	0	11	9	8	10	6	7	12	12	15	10	10	10	11	12	12	11	10	12	9	11	11	5	9	11	12	10	13
946	27	3	0	0	1	0	0	61	59	48	61	53	22.1519	100	161	0	34	1	104.8	0	111	0	14	8	8	11	9	11	10	12	9	10	6	12	8	8	10	8	5	9	9	9	11	10	11	11	9	8	10
947	19	1	1	0	1	0	0	61	44	50	61	70	18.3594	100	164	0	46	0	98	0	100	0	14	7	11	12	6	11	9	4	9	8	7	7	9	12	11	3	5	10	8	6	14	9	13	11	8	12	12
948	24	1	1	0	1	0	0	61	71	58	60	62	19.043	120	157	0	42	0	106.8	0	41	0	13	10	8	13	10	7	12	11	15	9	12	12	12	5	13	8	10	10	11	4	13	9	12	11	12	10	10
949	29	3	0	0	1	0	0	46	70	62	64	61	21.8378	120	195	0	50	0	118.6	0	132	0	9	7	6	7	10	7	15	11	13	10	13	8	13	8	11	12	7	11	12	11	11	8	11	11	9	9	12
950	33	2	0	1	1	0	0	46	60	40	64	63	20.7114	95	176	0	42	0	116.6	0	87	0	8	6	8	9	7	8	11	9	9	11	9	11	6	6	8	8	4	8	8	12	11	11	11	11	9	9	11
951	17	1	1	0	1	0	0	47	64	63	68	56	21.3264	110	155	0	45	0	90.4	0	98	0	10	8	5	7	11	6	11	12	9	10	11	11	10	12	14	6	10	11	10	11	13	9	11	14	8	8	12
952	25	3	0	0	3	0	1	67	50	72	46	63	24.0592	110	191	0	36	1	134.8	1	101	0	13	12	10	9	12	11	9	7	10	7	8	9	12	13	14	8	13	12	5	7	9	5	11	9	11	10	11
953	37	3	0	0	1	0	0	40	48	68	63	71	26.2292	120	136	0	30	1	39.6	0	332	1	7	6	5	4	10	8	9	6	5	6	10	12	11	14	15	11	9	8	7	14	8	8	15	11	12	10	14
954	19	3	0	0	1	0	0	61	73	60	48	67	17.4825	100	168	0	42	0	111.8	0	71	0	15	11	8	9	8	10	14	13	13	9	13	11	12	6	11	7	11	13	6	8	12	7	11	4	13	5	14
955	21	2	0	1	1	0	0	50	61	63	61	71	22.863	145	178	0	39	1	109.8	0	146	0	10	6	11	7	7	9	12	10	9	9	9	12	12	15	10	6	9	11	8	12	13	6	11	11	8	11	14
956	21	2	0	1	1	0	0	63	56	50	59	58	16.6768	110	203	1	61	0	127.4	0	73	0	12	6	10	12	11	12	9	9	8	10	11	9	7	6	10	7	8	12	9	9	11	8	11	11	9	10	10
957	33	3	0	0	1	0	0	52	51	70	69	61	19.7777	125	196	0	52	0	108.8	0	176	1	10	8	9	10	7	8	9	8	9	8	9	8	13	15	12	8	11	11	11	12	11	10	12	13	9	10	13
958	22	3	0	0	1	0	0	69	74	66	60	59	19.3337	100	153	0	56	0	82.8	0	71	0	15	10	13	10	10	11	13	11	14	10	13	13	13	13	11	11	7	11	10	7	12	8	11	12	13	7	12
959	26	3	0	0	1	0	0	61	49	64	46	80	23.2386	110	172	0	59	0	98.4	0	73	0	12	11	12	12	5	9	8	7	13	10	6	5	6	14	12	6	15	11	6	10	9	7	7	7	12	14	14
960	24	3	0	0	1	0	0	80	40	57	61	47	21.7193	110	190	0	63	0	111.8	0	76	0	13	13	15	14	12	13	9	6	5	7	7	6	10	10	11	8	10	8	8	7	11	9	13	13	8	8	8
961	28	3	0	0	1	0	0	54	50	58	64	59	19.35	135	183	0	49	0	121.6	0	62	0	12	8	7	8	9	10	9	9	8	7	7	10	13	9	11	10	6	9	9	10	14	11	10	10	9	10	11
962	25	3	0	0	1	0	0	72	45	56	60	53	29.3653	110	208	1	48	0	127.4	0	163	1	13	11	13	12	11	12	11	5	10	9	6	4	9	9	12	6	8	12	8	9	12	9	13	9	9	9	12
963	25	3	0	0	1	0	0	51	73	77	63	71	17.5509	100	163	0	55	0	95	0	65	0	11	7	9	10	7	7	12	11	12	13	12	13	13	14	12	12	12	14	10	10	11	11	11	10	10	13	13
964	16	1	1	0	1	0	0	55	74	53	66	50	27.1984	105	148	0	65	0	71.2	0	59	0	10	9	8	9	11	8	13	13	13	13	10	12	9	9	10	6	7	12	12	11	12	9	11	11	11	7	8
965	29	3	0	0	1	0	0	71	49	69	48	50	21.382	95	154	0	57	0	80.2	0	84	0	13	12	12	12	12	10	8	5	6	7	13	10	10	11	13	12	11	12	6	8	10	7	8	9	10	8	8
966	18	1	1	0	1	0	0	56	49	46	56	58	25.0391	105	145	0	33	1	85.6	0	132	0	10	9	6	10	13	8	7	10	5	8	12	7	8	7	9	5	8	9	7	7	11	6	13	12	10	11	10
967	19	1	1	0	1	0	0	66	63	62	58	50	24.5778	110	193	0	44	0	135.4	1	68	0	12	9	13	10	12	10	12	12	13	8	10	8	12	9	12	9	8	12	9	10	11	9	10	9	11	6	9
968	20	3	0	0	1	0	0	48	58	56	70	72	18.0494	100	207	1	65	0	112.2	0	149	0	11	4	8	10	8	7	11	10	9	7	10	11	9	8	10	9	10	10	10	11	13	12	12	12	12	13	13
969	24	3	0	0	1	0	0	54	56	65	61	57	21.3944	100	189	0	47	0	128.6	0	67	0	11	6	8	9	11	9	10	7	7	11	12	9	10	10	12	11	10	12	9	13	10	8	11	10	8	9	9
970	16	1	1	0	1	0	0	60	56	66	52	57	19.1646	100	127	0	56	0	59	0	61	0	10	9	10	8	12	11	8	10	9	6	12	11	11	10	10	11	11	13	9	8	8	9	11	7	8	12	9
971	20	3	0	0	1	0	0	46	57	55	69	61	18.2726	110	138	0	51	0	75.8	0	56	0	8	8	7	8	6	9	11	9	6	8	11	12	10	10	10	7	7	11	13	11	9	12	12	12	12	10	12
972	23	3	0	0	3	0	1	62	58	67	49	70	19.0487	100	125	0	42	0	67	0	80	0	13	9	10	12	8	10	11	9	11	11	6	10	13	11	11	10	11	11	7	6	10	8	9	9	10	12	13
973	23	3	0	0	1	0	0	48	70	72	47	77	23.5143	116	215	1	50	0	139.6	1	127	0	6	10	9	10	5	8	10	9	13	12	13	13	14	15	14	10	11	8	8	4	10	6	9	10	13	13	14
974	24	3	0	0	1	0	0	44	61	64	63	51	18.2725	100	168	0	57	0	98.6	0	62	0	8	7	5	5	11	8	10	12	11	7	12	9	9	12	10	11	10	12	12	12	12	7	10	10	10	5	11
975	18	3	0	0	1	0	0	69	61	64	59	59	19.6912	105	211	1	76	0	119.8	0	76	0	14	8	13	12	13	9	12	9	10	7	13	10	14	7	12	10	11	10	9	10	9	9	12	10	9	12	8
976	21	1	1	0	1	0	0	51	57	59	76	55	19.6598	110	168	0	53	0	105.8	0	46	0	10	6	7	10	9	9	10	9	7	11	9	11	8	11	8	10	10	12	12	12	14	13	13	12	10	9	12
977	33	3	0	0	2	1	0	49	56	52	56	51	18.7498	110	182	0	55	0	106.4	0	103	0	8	9	5	10	9	8	11	6	9	6	10	14	10	8	9	6	7	12	13	12	8	6	11	6	9	9	9
978	28	3	0	0	1	0	0	68	69	61	58	50	25.3155	110	196	0	57	0	130.2	1	44	0	12	11	9	13	11	12	12	11	10	11	15	10	9	13	12	9	7	11	10	9	12	8	9	10	9	7	9
979	21	3	0	0	1	0	0	53	56	64	81	66	21.862	100	256	1	51	0	184.8	1	101	0	11	4	7	12	8	11	13	10	8	6	8	11	10	13	14	8	9	10	14	14	14	13	11	15	9	13	14
980	25	3	0	0	1	0	0	49	67	66	60	62	19.6886	110	164	0	50	0	103	0	55	0	11	6	6	9	9	8	12	10	11	10	11	13	10	12	12	11	10	11	9	9	12	9	11	10	9	10	11
981	34	3	0	0	3	0	1	44	63	46	74	50	31.8418	130	225	1	44	0	155.2	1	129	0	7	5	6	7	10	9	12	12	7	8	12	12	6	7	8	6	7	12	12	12	14	14	11	11	7	5	11
982	29	1	1	0	1	0	0	51	49	68	50	70	19.4467	90	211	1	59	0	133.6	1	92	0	11	9	6	8	8	9	7	8	11	5	9	9	15	13	11	9	10	10	9	9	9	8	8	7	11	14	12
983	24	3	0	0	1	0	0	43	64	65	65	68	18.9529	110	148	0	47	0	89.6	0	57	0	8	6	6	8	7	8	12	9	11	12	9	11	12	10	12	9	10	12	11	12	12	9	11	10	11	12	12
984	27	3	0	0	1	0	0	59	50	59	66	61	22.8047	110	170	0	43	0	113	0	70	0	11	8	11	10	9	10	13	6	8	7	7	9	12	10	10	7	9	11	8	10	12	12	11	13	11	11	13
985	26	3	0	0	3	0	1	66	71	72	52	69	20.8326	110	204	1	49	0	141.6	1	67	0	12	14	13	9	9	9	13	11	9	12	14	12	11	12	11	12	14	12	7	7	10	7	10	11	10	12	13
986	26	3	0	0	1	0	0	50	46	59	64	74	18.5547	110	119	0	48	0	59	0	62	0	10	9	6	11	8	6	9	5	9	7	7	9	12	10	9	7	9	12	8	12	11	11	12	10	10	12	11
987	26	3	0	0	1	0	0	56	54	53	68	57	18.4	100	180	0	69	0	99.6	0	57	0	10	6	9	12	8	11	10	9	8	7	10	10	7	8	13	8	7	10	11	13	11	11	13	9	8	8	11
988	23	3	0	0	1	0	0	40	77	75	48	76	22.0953	95	164	0	47	0	100	0	85	0	7	8	6	5	8	6	15	9	14	12	15	12	14	14	14	6	14	13	9	9	12	4	7	7	12	10	14
989	24	3	0	0	1	0	0	56	77	59	47	65	22.5824	100	134	0	69	0	53	0	60	0	9	10	7	12	9	9	14	14	12	14	13	10	13	10	7	6	14	9	10	8	10	7	7	5	11	12	11
990	17	1	1	0	1	0	0	44	82	65	55	70	22.102	120	184	0	63	0	114.2	0	34	0	10	3	3	12	10	6	14	11	13	14	15	15	5	12	15	11	11	11	10	12	12	8	5	8	10	12	12
991	23	3	0	0	1	0	0	71	65	59	57	57	25.0387	100	166	0	57	0	87.2	0	109	0	15	10	11	13	12	10	15	11	10	9	9	11	14	5	14	9	5	12	8	4	13	9	11	12	11	10	10
992	22	2	0	1	2	1	0	58	58	74	62	63	17.9581	105	148	0	51	0	85.2	0	59	0	13	5	13	10	8	9	12	6	8	9	12	11	15	12	13	11	9	14	10	9	12	13	11	7	8	12	10
993	23	3	0	0	1	0	0	52	52	65	61	63	16.555	95	133	0	50	0	69.2	0	69	0	8	7	9	12	7	9	8	8	8	9	9	10	12	11	10	10	11	11	9	11	10	10	12	9	11	11	11
994	19	3	0	0	1	0	0	55	66	60	54	48	19.6878	100	253	1	51	0	172	1	150	0	9	7	10	9	12	8	12	10	11	11	11	11	12	9	10	10	7	12	9	7	11	7	8	12	10	7	8
995	18	3	0	0	1	0	0	68	62	69	53	52	20.3951	110	146	0	40	0	95.8	0	51	0	12	11	11	12	11	11	12	8	10	9	11	12	12	13	12	11	10	11	8	9	10	8	9	9	9	8	8
996	24	3	0	0	1	0	0	61	53	58	67	54	21.813	98	163	0	43	0	112.8	0	36	0	12	8	10	11	10	10	11	7	7	9	9	10	10	9	11	9	8	11	11	11	12	10	11	12	9	11	10
997	25	2	0	1	1	0	0	53	74	62	58	61	26.6469	100	183	0	60	0	115	0	40	0	9	9	10	8	9	8	13	13	14	9	13	12	10	8	14	10	9	11	11	9	12	9	10	7	12	9	11
998	21	3	0	0	1	0	0	60	60	64	54	45	25.2707	120	202	1	42	0	148.2	1	59	0	10	8	13	8	10	11	11	9	8	9	14	9	14	10	11	12	7	10	10	10	9	8	9	8	6	8	12
999	22	1	1	0	1	0	0	68	43	52	48	59	19.7756	105	227	1	72	0	138.8	1	81	0	12	9	13	12	10	12	9	5	9	6	4	10	9	11	8	6	7	11	7	7	6	9	10	9	11	9	11
1000	22	1	1	0	1	0	0	47	70	72	56	77	19.6878	105	186	0	48	0	126	0	60	0	11	8	7	9	5	7	12	9	14	13	10	12	12	14	11	12	10	13	8	8	11	9	9	11	13	13	13
1001	30	3	0	0	1	0	0	45	63	62	62	59	26.2907	105	160	0	59	0	86.6	0	72	0	8	6	8	6	8	9	11	10	11	10	10	11	10	10	11	10	9	12	10	11	11	10	10	10	10	10	11
1002	25	3	0	0	1	0	0	49	58	63	61	67	22.7536	110	161	0	45	0	98.6	0	87	0	11	6	5	9	9	9	9	9	10	9	12	9	8	13	11	9	10	12	11	13	10	8	11	8	10	10	12
1003	21	3	0	0	1	0	0	64	68	58	55	50	22.6706	105	149	0	54	0	86.4	0	43	0	13	12	11	11	8	9	11	9	13	12	11	12	11	12	11	7	7	10	8	9	11	8	10	9	8	8	10
1004	24	3	0	0	1	0	0	58	72	66	68	66	19.3271	100	184	0	65	0	103	0	80	0	11	6	12	11	7	11	12	13	12	10	13	12	11	13	9	13	10	10	12	11	10	13	11	11	11	11	10
1005	22	3	0	0	1	0	0	54	54	69	68	48	21.125	110	174	0	40	0	113.1	0	103	0	9	8	7	8	13	9	11	8	8	7	9	11	14	14	14	10	10	7	9	14	13	8	12	12	9	6	10
1006	23	3	0	0	2	1	0	68	58	73	57	55	20.2562	105	139	0	44	0	82.4	0	63	0	13	11	12	9	11	12	11	9	9	9	13	7	13	13	11	12	12	12	10	8	11	6	11	11	10	12	12
1007	26	3	0	0	1	0	0	47	62	66	65	66	19.0651	100	183	0	61	0	103.4	0	93	0	9	6	10	8	6	8	13	8	11	10	7	13	12	12	12	9	10	11	11	12	11	8	12	11	11	11	12
1008	23	3	0	0	1	0	0	56	69	62	65	60	22.7416	115	175	0	48	0	107.6	0	97	0	10	9	8	10	9	10	13	12	12	10	10	12	11	11	11	8	9	12	11	13	11	9	9	12	11	8	12
1009	24	1	1	0	1	0	0	61	58	57	63	63	20.3218	120	170	0	42	0	118.4	0	48	0	12	10	11	11	7	10	13	9	12	8	8	8	6	12	12	8	10	9	9	10	11	10	11	12	9	8	12
1010	29	1	1	0	1	0	0	45	75	61	63	68	18.9827	110	173	0	58	0	106.8	0	41	0	8	6	6	8	9	8	14	11	13	13	12	12	11	9	11	10	11	9	13	9	11	10	11	9	12	10	13
1011	25	3	0	0	1	0	0	68	48	78	66	61	20.5364	120	180	0	49	0	122	0	45	0	12	10	10	13	11	12	10	8	6	7	8	9	13	15	15	12	12	11	7	15	13	8	12	11	9	9	15
1012	27	3	0	0	1	0	0	54	54	62	60	53	21.048	120	197	0	47	0	124.2	0	129	0	11	9	8	9	9	8	9	8	9	8	11	9	11	12	10	10	9	10	10	9	12	9	9	11	9	9	10
1013	21	3	0	0	1	0	0	58	71	70	61	67	27.9436	115	201	1	57	0	119.6	0	122	0	9	10	12	7	11	9	12	11	13	11	13	11	11	13	12	10	12	12	10	12	12	7	9	11	12	7	14
1014	25	3	0	0	2	1	0	46	66	68	64	71	19.9968	105	135	0	46	0	68.4	0	103	0	9	6	8	7	9	7	12	10	11	11	10	12	13	10	12	8	12	13	10	10	12	9	11	12	12	11	13
1015	20	3	0	0	1	0	0	81	53	44	57	50	22.9791	120	190	0	52	0	125.4	0	63	0	15	13	13	13	14	13	7	7	10	8	10	11	10	3	11	3	6	11	8	8	11	8	10	12	8	8	13
1016	23	1	1	0	1	0	0	56	71	59	56	62	19.2608	105	200	1	63	0	116.8	0	101	0	8	9	8	9	11	11	13	12	10	8	15	13	10	12	12	7	7	11	10	7	11	9	9	10	10	10	10
1017	28	3	0	0	1	0	0	52	59	52	72	74	20.0427	115	167	0	48	0	103.6	0	77	0	12	6	7	12	6	9	9	9	10	11	9	11	6	11	13	5	5	12	11	13	12	12	13	11	9	13	14
1018	24	3	0	0	1	0	0	56	64	68	60	62	26.8976	110	159	0	47	0	91.2	0	104	0	14	7	7	10	9	9	13	11	9	8	11	12	12	13	12	10	8	13	10	7	12	11	10	10	9	10	10
1019	21	3	0	0	1	0	0	48	70	63	51	63	18.152	115	172	0	50	0	107	0	75	0	12	5	6	8	9	8	12	10	14	11	12	11	10	7	10	12	11	13	8	9	11	7	9	7	12	8	12
1020	22	3	0	0	1	0	0	50	63	57	60	65	18.8592	110	153	0	42	0	102.6	0	42	0	11	7	10	9	7	6	10	10	11	12	10	10	9	12	11	6	7	12	10	10	8	12	10	10	11	11	9
1021	20	3	0	0	1	0	0	58	72	66	59	56	19.4711	95	137	0	37	1	88.2	0	59	0	10	9	9	10	10	10	13	10	12	11	13	13	13	12	11	8	10	12	12	9	9	9	12	8	8	9	10
1022	24	2	0	1	1	0	0	72	58	70	50	55	31.4349	120	224	1	38	1	162.2	1	119	0	13	12	12	10	13	12	12	10	12	7	11	6	11	12	12	12	11	12	7	7	11	7	11	7	9	11	10
1023	20	3	0	0	1	0	0	50	47	57	44	67	23.9512	110	202	1	47	0	142.4	1	63	0	14	4	4	8	11	9	7	6	12	7	8	7	11	7	11	9	6	13	8	7	8	6	6	9	11	10	11
1024	27	3	0	0	1	0	0	63	71	65	68	56	19.0579	90	168	0	53	0	106.8	0	41	0	12	10	12	10	10	9	14	14	10	10	13	10	12	11	12	10	10	10	12	10	14	8	12	12	9	8	11
1025	19	3	0	0	1	0	0	53	63	54	66	63	28.2141	100	181	0	45	0	112.8	0	116	0	11	6	10	8	9	9	12	10	12	10	9	10	8	7	12	7	9	11	11	11	12	11	10	11	9	9	12
1026	22	3	0	0	1	0	0	56	67	58	73	66	21.7571	100	159	0	42	0	105.2	0	59	0	13	7	8	10	7	11	15	11	11	6	12	12	10	8	12	11	6	11	11	11	13	9	15	14	11	9	11
1027	26	2	0	1	1	0	0	54	71	64	64	61	17.4839	105	171	0	52	0	109.8	0	46	0	11	6	9	9	10	9	12	12	12	12	12	11	12	11	12	10	9	10	10	10	14	8	11	11	10	11	11
1028	28	3	0	0	2	1	0	49	69	72	66	67	19.3581	110	111	0	34	1	52.2	0	124	0	9	8	11	7	6	8	13	10	13	9	13	11	13	12	12	10	13	12	10	12	11	9	13	11	10	11	12
1029	22	1	1	0	1	0	0	58	69	71	60	67	21.8222	124	195	0	43	0	133	1	95	0	11	9	11	9	9	9	11	10	8	12	14	14	12	14	13	10	11	11	10	9	10	11	10	10	10	11	11
1030	26	3	0	0	1	0	0	60	58	66	61	53	19.0643	110	210	1	55	0	140.8	1	71	0	12	7	9	11	10	11	10	9	9	9	11	10	11	14	12	10	8	11	9	11	11	10	11	9	7	10	9
1031	21	3	0	0	1	0	0	76	56	62	50	48	25.6816	105	153	0	48	0	88.6	0	82	0	14	10	15	12	11	14	10	5	9	11	9	12	10	9	10	8	10	15	3	12	11	12	5	7	9	6	9
1032	23	1	1	0	1	0	0	64	62	67	63	65	17.6703	100	181	0	46	0	117.2	0	89	0	13	8	10	12	10	11	10	11	9	10	13	9	10	13	12	11	11	10	11	8	11	10	11	12	11	8	12
1033	23	3	0	0	1	0	0	57	61	71	62	68	22.2506	110	199	0	55	0	119.8	0	121	0	9	6	11	10	10	11	12	10	9	11	8	11	11	13	11	11	11	14	10	8	13	8	9	14	12	10	13
1034	21	3	0	0	1	0	0	55	74	71	50	60	21.7914	110	155	0	51	0	90.4	0	68	0	10	11	8	9	11	6	12	10	13	11	15	13	15	12	12	9	13	10	9	7	11	5	8	10	12	8	12
1035	25	3	0	0	1	0	0	48	63	59	60	69	19.4797	100	131	0	35	1	79.2	0	84	0	9	5	9	7	8	10	9	9	10	10	13	12	8	9	9	11	9	13	9	12	11	8	12	8	11	11	13
1036	23	1	1	0	1	0	0	73	44	73	61	66	28.6501	115	201	1	32	1	129	0	200	1	15	8	15	15	10	10	11	5	8	7	7	6	14	15	14	6	11	13	5	8	11	8	14	15	8	12	13
1037	21	1	1	0	1	0	0	45	66	61	56	64	20.5688	115	140	0	45	0	72.8	0	111	0	11	6	7	10	3	8	13	10	14	10	10	9	14	7	12	9	7	12	9	8	11	8	8	12	8	11	10
1038	25	3	0	0	1	0	0	53	48	74	61	61	19.6734	100	188	0	60	0	118.6	0	47	0	11	6	10	11	7	8	11	7	6	5	8	11	12	12	11	12	13	14	8	9	13	10	11	10	9	11	12
1039	22	3	0	0	1	0	0	64	69	66	52	60	16.6219	120	167	0	65	0	90	0	60	0	14	6	11	12	10	11	13	13	8	10	15	10	15	12	13	6	8	12	8	6	8	11	8	11	9	9	7
1040	21	2	0	1	1	0	0	66	66	54	61	58	22.0136	110	205	1	47	0	142	1	80	0	10	10	13	10	12	11	14	13	11	8	8	12	12	6	11	10	6	9	12	8	12	7	11	11	13	10	11
1041	29	1	1	0	1	0	0	67	33	53	55	66	19.3118	105	153	0	55	0	86	0	60	0	15	6	13	13	10	10	7	5	7	3	7	4	3	12	11	8	8	11	8	12	9	8	11	7	7	11	13
1042	26	3	0	0	1	0	0	63	65	58	55	57	20.1381	128	184	0	65	0	110.6	0	42	0	13	10	8	13	9	10	10	9	13	13	11	9	12	9	11	9	8	9	9	7	10	8	9	12	10	11	10
1043	27	3	0	0	3	0	1	43	67	62	49	61	19.4272	105	232	1	69	0	152	1	55	0	7	7	5	5	11	8	12	10	14	9	13	9	10	6	10	14	11	11	9	7	10	7	8	8	11	11	13
1044	27	3	0	0	1	0	0	57	49	64	47	60	18.9293	100	162	0	52	0	97.8	0	61	0	13	10	9	11	6	8	7	7	10	9	7	9	14	13	12	7	8	10	6	7	8	8	9	9	10	9	10
1045	19	1	1	0	1	0	0	47	67	54	60	60	20.4203	105	199	0	68	0	114.4	0	83	0	7	6	6	9	12	7	12	9	13	11	9	13	12	6	11	6	7	12	10	9	12	8	10	11	11	8	10
1046	27	1	1	0	1	0	0	52	46	73	64	48	18.6438	120	161	0	52	0	98	0	55	0	9	5	10	10	9	9	8	7	5	5	11	10	9	13	13	13	12	13	9	12	14	8	11	10	7	6	8
1047	38	3	0	0	1	0	0	60	58	68	58	73	24.2064	110	189	0	35	1	134	1	100	0	12	9	11	11	8	9	11	7	12	8	10	10	13	11	10	11	9	14	11	8	11	9	12	7	10	15	13
1048	24	3	0	0	1	0	0	70	71	55	60	66	18.4409	105	195	0	57	0	122.8	0	76	0	13	11	13	11	10	12	14	10	12	10	14	11	13	6	12	8	8	8	10	10	13	4	13	10	10	14	13
1049	26	3	0	0	3	0	1	70	58	68	52	57	23.5599	110	152	0	47	0	92.2	0	64	0	13	12	10	12	12	11	12	11	10	8	11	6	12	13	13	9	10	11	8	8	10	8	8	10	12	9	9
1050	20	3	0	0	1	0	0	75	62	64	52	65	23.3692	100	180	0	66	0	95.8	0	91	0	14	13	12	11	12	13	12	12	10	9	10	9	10	11	13	9	8	13	7	5	11	9	12	8	10	13	13
1051	22	2	0	1	1	0	0	54	74	66	67	60	21.8158	90	216	1	31	1	166.8	1	91	0	11	5	7	11	10	10	14	12	10	13	13	12	14	8	12	10	10	12	12	8	13	11	10	13	10	7	12
1052	17	1	1	0	1	0	0	72	56	51	73	42	34.2049	110	208	1	39	1	134	1	175	1	15	8	11	13	12	13	10	10	7	7	10	12	10	7	13	7	4	10	8	11	14	13	13	14	6	5	11
1053	38	3	0	0	1	0	0	66	51	59	59	64	19.2468	90	214	1	74	0	123.2	0	84	0	12	11	9	11	12	11	8	7	8	10	9	9	10	10	11	10	8	10	9	11	10	8	11	10	12	13	10
1054	17	1	1	0	1	0	0	49	70	66	60	42	25.1767	110	154	0	46	0	89.2	0	94	0	10	5	9	6	10	9	11	12	12	10	14	11	15	7	13	7	10	14	10	10	12	8	12	8	8	5	9
1055	20	3	0	0	1	0	0	62	59	65	69	74	22.4568	110	211	1	45	0	148	1	90	0	13	7	12	11	10	9	12	9	10	9	9	10	12	12	10	10	11	10	11	11	12	12	12	11	11	13	14
1056	23	3	0	0	3	0	1	70	48	56	56	62	20.1883	115	103	0	30	1	58	0	76	0	14	13	11	9	11	12	7	8	8	7	11	7	12	10	10	7	8	9	9	6	10	10	11	10	7	12	11
1057	23	3	0	0	3	0	1	67	64	76	42	72	20.6329	105	199	0	59	0	124	0	80	0	15	9	13	11	8	11	12	8	9	12	14	9	14	15	15	9	12	11	6	6	10	7	10	3	10	14	12
1058	20	3	0	0	1	0	0	66	63	79	50	61	22.2793	105	139	0	55	0	76	0	40	0	13	8	13	11	11	10	12	10	11	11	11	8	13	13	12	14	14	13	7	6	10	8	10	9	13	8	10
1059	33	3	0	0	1	0	0	58	51	60	55	61	23.0176	100	179	0	42	0	122.6	0	72	0	12	10	9	10	8	9	8	9	9	8	9	8	10	11	10	10	10	9	8	9	9	8	12	9	9	10	10
1060	21	3	0	0	1	0	0	53	67	66	54	74	18.2167	100	191	0	78	0	102.8	0	51	0	14	5	7	8	10	9	13	12	11	12	9	10	14	10	14	8	7	13	8	7	13	8	8	10	13	12	11
1061	20	1	1	0	1	0	0	63	69	60	58	62	23.8947	100	194	0	40	0	133.2	1	104	0	12	7	9	11	12	12	12	13	10	11	10	13	12	11	10	8	7	12	7	8	12	11	10	10	7	12	12
1062	29	2	0	1	1	0	0	42	85	73	64	64	18.9835	110	193	0	53	0	122.6	0	87	0	7	4	4	11	10	6	15	13	14	14	15	14	14	13	13	10	12	11	12	10	14	12	7	9	14	9	13
1063	19	3	0	0	1	0	0	64	52	60	62	64	23.2819	105	187	0	34	1	125.4	0	138	0	9	9	12	12	12	10	11	7	10	7	9	8	7	11	10	11	14	7	11	13	9	8	12	9	9	11	13
1064	36	1	1	0	1	0	0	62	61	68	56	72	22.7233	90	190	0	34	1	126.2	0	149	0	14	7	11	13	7	10	12	7	11	11	10	10	14	14	11	13	10	6	10	9	12	8	9	8	14	13	14
1065	20	3	0	0	1	0	0	53	62	68	59	61	28.0778	140	159	0	32	1	100.4	0	133	0	9	8	9	9	9	9	12	8	11	9	12	10	12	12	12	10	11	11	9	11	11	9	11	8	9	10	11
1066	20	3	0	0	1	0	0	53	70	61	65	70	19.2829	110	175	0	62	0	104	0	45	0	10	7	6	8	12	10	15	9	9	12	15	10	7	9	12	9	11	13	8	8	13	11	14	11	11	14	13
1067	24	3	0	0	1	0	0	41	74	70	35	71	21.0272	120	164	0	60	0	86	0	90	0	8	5	7	4	9	8	11	8	14	11	15	15	15	8	13	11	10	13	6	6	6	6	7	4	13	13	10
1068	19	3	0	0	1	0	0	54	64	60	41	79	18.2539	100	191	0	65	0	115.8	0	51	0	13	7	8	6	12	8	11	8	14	12	13	6	12	11	9	8	11	9	5	5	8	7	10	6	14	14	12
1069	23	3	0	0	1	0	0	67	66	56	65	54	28.2347	120	151	0	40	0	96	0	75	0	11	7	10	15	11	13	12	15	13	11	8	7	8	7	10	8	10	13	8	10	13	9	13	12	8	7	13
1070	23	3	0	0	1	0	0	58	65	65	60	66	25.731	110	156	0	52	0	91	0	65	0	10	9	11	8	10	10	13	10	10	11	12	9	11	9	11	12	11	11	9	12	10	9	11	9	11	11	11
1071	30	3	0	0	2	1	0	54	62	58	66	66	22.2685	125	183	0	40	0	124.6	0	92	0	8	9	8	10	10	9	12	10	11	11	8	10	10	10	10	7	10	11	11	12	12	9	11	11	11	12	12
1072	26	3	0	0	1	0	0	57	72	65	59	73	21.1639	110	168	0	51	0	102	0	75	0	11	9	8	12	7	10	13	13	9	12	12	13	11	11	12	8	11	12	11	9	12	8	8	11	10	14	11
1073	18	3	0	0	1	0	0	59	48	72	53	46	21.2945	100	172	0	43	0	115.2	0	69	0	7	12	11	11	6	12	8	6	14	6	7	7	13	15	11	11	13	9	7	11	10	8	5	12	8	5	12
1074	30	3	0	0	1	0	0	42	65	64	71	66	18.3686	105	134	0	47	0	71.6	0	77	0	10	4	7	7	6	8	11	10	8	10	12	14	10	12	10	11	11	10	13	12	15	9	12	10	12	9	13
1075	34	3	0	0	1	0	0	50	59	70	62	69	23.7943	105	184	0	52	0	125.6	0	32	0	11	8	9	7	7	8	10	9	11	9	7	13	13	12	12	12	12	9	9	10	12	8	11	12	10	11	12
1076	19	1	1	0	1	0	0	57	64	62	53	61	21.2681	106	182	0	48	0	124.2	0	49	0	10	8	10	9	10	10	10	10	11	9	12	12	8	10	12	7	13	12	9	8	11	8	9	8	12	14	9
1077	28	3	0	0	2	1	0	44	64	76	65	62	20.6143	110	186	0	58	0	118.4	0	48	0	7	6	4	11	6	10	11	9	10	10	12	12	12	15	13	13	10	13	12	10	13	11	9	10	10	8	9
1078	28	3	0	0	1	0	0	72	67	67	68	51	27.3561	120	238	1	34	1	160.8	1	216	1	12	8	13	12	14	13	13	11	9	7	15	12	11	13	13	9	10	11	10	10	14	12	12	10	8	9	9
1079	26	1	1	0	1	0	0	67	61	64	64	73	19.7975	105	191	0	55	0	119	0	85	0	15	9	10	12	10	11	13	7	11	8	9	13	10	14	13	6	7	14	14	8	11	7	13	11	11	13	13
1080	18	2	0	1	1	0	0	54	82	54	64	58	19.8791	110	149	0	46	0	88	0	75	0	11	7	8	9	9	10	14	13	13	14	15	13	7	5	15	4	9	14	11	6	15	10	9	13	12	10	13
1081	19	1	1	0	1	0	0	70	55	54	68	53	21.756	100	178	0	53	0	110.6	0	72	0	14	6	12	14	12	12	11	10	4	8	10	12	7	8	12	9	7	11	9	9	14	13	12	11	7	8	12
1082	27	2	0	1	1	0	0	60	36	65	58	59	20.8457	110	177	0	46	0	117.8	0	66	0	12	6	9	12	9	12	5	6	7	4	5	9	10	14	9	12	9	11	11	7	8	12	12	8	9	8	12
1083	27	1	1	0	1	0	0	63	47	57	68	55	19.8873	115	139	0	35	1	92.8	0	56	0	15	7	9	13	7	12	12	7	4	6	10	8	8	13	13	11	5	7	8	12	12	11	12	13	7	11	12
1084	37	3	0	0	2	1	0	62	48	57	58	63	30.2774	115	195	0	38	1	141.4	1	78	0	14	10	10	12	8	8	10	7	6	6	9	10	10	12	12	6	7	10	11	12	10	5	12	8	9	12	13
1085	23	3	0	0	1	0	0	49	58	59	59	62	20.4123	115	150	0	42	0	94.8	0	66	0	10	6	8	7	8	10	10	10	10	8	11	9	9	12	10	9	9	10	11	9	11	10	9	9	10	11	10
1086	28	1	1	0	1	0	0	41	60	68	66	70	23.1084	110	176	0	39	1	116.6	0	102	0	7	5	4	9	9	7	12	6	10	7	13	12	8	13	10	10	13	14	12	9	12	12	11	10	13	11	12
1087	17	1	1	0	1	0	0	70	57	68	57	49	25.0255	110	148	0	43	0	80	0	125	0	11	11	12	14	10	12	10	9	8	8	10	12	13	10	11	11	11	12	7	6	12	9	9	14	7	10	9
1088	18	3	0	0	1	0	0	57	69	69	48	64	23.7899	100	120	0	43	0	66.8	0	51	0	10	9	9	10	10	9	11	9	11	13	13	12	13	11	12	9	12	12	8	7	8	8	9	8	12	12	10
1089	23	3	0	0	1	0	0	53	71	65	58	53	21.8539	110	151	0	48	0	93.2	0	49	0	12	6	7	9	10	9	13	12	12	10	12	12	11	12	11	13	8	10	10	9	10	10	9	10	12	10	8
1090	26	3	0	0	1	0	0	46	61	69	55	63	17.9522	100	258	1	45	0	196	1	85	0	9	6	8	7	8	8	11	8	11	10	10	11	13	13	10	12	10	11	11	11	9	8	10	6	9	12	10
1091	33	3	0	0	1	0	0	57	64	76	54	58	21.9654	105	164	0	50	0	104.6	0	47	0	9	10	10	9	11	8	12	10	10	12	11	9	14	15	12	12	12	11	10	8	10	6	9	11	12	9	11
1092	23	3	0	0	1	0	0	59	62	68	50	63	19.0665	95	215	1	70	0	138.6	1	32	0	10	10	10	8	11	10	12	8	12	10	9	11	12	10	12	11	12	11	7	7	10	8	9	9	10	11	12
1093	17	1	1	0	1	0	0	72	50	59	51	52	20.8016	110	192	0	66	0	117	0	44	0	13	10	12	14	12	11	10	9	8	7	10	6	10	10	9	10	10	10	6	7	10	11	11	6	8	9	10
1094	32	3	0	0	1	0	0	55	49	72	54	70	23.2133	105	230	1	45	0	158	1	135	0	11	9	10	9	8	8	10	8	10	7	7	7	12	15	13	9	12	11	7	10	10	7	11	9	10	12	12
1095	32	1	1	0	1	0	0	55	60	61	51	55	20.9745	120	230	1	64	0	156.4	1	48	0	9	9	9	8	10	10	9	12	9	11	9	10	11	10	9	9	12	10	8	8	9	8	9	9	9	10	9
1096	26	3	0	0	1	0	0	72	55	57	59	49	21.1408	100	170	0	47	0	113.6	0	47	0	12	11	12	12	12	13	11	8	6	6	11	13	10	11	10	8	6	12	10	6	10	11	10	12	8	10	9
1097	21	3	0	0	1	0	0	53	71	77	69	70	20.3122	112	166	0	49	0	106.8	0	51	0	12	4	11	8	10	8	15	9	12	11	12	12	13	15	15	8	14	12	11	12	13	11	13	9	11	12	13
1098	31	3	0	0	1	0	0	59	49	73	61	54	19.907	100	184	0	50	0	126.2	0	39	0	12	8	8	9	11	11	9	7	11	5	10	7	14	13	12	11	10	13	10	10	9	8	10	14	9	8	12
1099	25	3	0	0	1	0	0	49	76	68	65	63	19.2234	90	191	0	65	0	109.4	0	83	0	8	7	9	9	8	8	14	13	12	12	12	13	12	11	12	11	10	12	9	12	11	10	11	12	10	8	13
1100	20	3	0	0	1	0	0	73	45	68	64	56	19.0078	125	145	0	44	0	95.6	0	27	0	12	11	15	12	11	12	9	8	7	6	8	7	11	15	10	7	12	13	9	8	12	10	13	12	7	9	12
1101	18	1	1	0	1	0	0	78	46	46	66	41	19.3262	105	195	0	75	0	110	0	50	0	14	9	14	12	15	14	8	13	3	4	10	8	6	9	12	9	3	7	11	7	11	10	13	14	3	10	8
1102	22	1	1	0	1	0	0	74	62	69	63	73	20.6087	110	175	0	50	0	109	0	80	0	14	7	14	15	11	13	12	11	10	11	8	10	11	14	13	10	9	12	9	10	12	9	11	12	9	14	13
1103	25	3	0	0	2	1	0	57	57	59	44	61	18.1868	110	178	0	51	0	94.4	0	163	1	11	9	10	7	9	11	11	7	11	9	8	11	8	6	12	10	11	12	9	6	8	6	9	6	10	12	7
1104	26	3	0	0	1	0	0	68	53	72	55	60	20.4355	100	169	0	59	0	99.8	0	51	0	14	11	12	9	11	11	8	8	10	11	10	6	11	13	15	12	11	10	9	9	10	8	9	10	8	12	9
1105	16	1	1	0	1	0	0	34	83	71	70	61	18.868	110	127	0	49	0	66	0	62	0	9	3	3	6	7	6	14	15	12	13	15	14	15	14	12	11	8	11	11	13	13	13	8	12	11	8	13
1106	23	3	0	0	1	0	0	65	56	61	53	64	28.7112	95	205	1	59	0	129.8	0	81	0	13	11	11	11	9	10	12	9	6	10	9	10	15	6	13	11	7	9	7	8	12	9	8	9	9	11	13
1107	28	3	0	0	1	0	0	57	64	62	57	56	29.6487	110	216	1	38	1	146	1	160	1	12	8	9	11	9	8	12	11	11	10	11	9	11	10	10	9	10	12	9	8	10	10	12	8	10	10	10
1108	23	3	0	0	1	0	0	73	62	59	50	43	22.2165	110	177	0	51	0	108.8	0	86	0	14	8	14	12	13	12	13	10	8	9	12	10	8	15	11	6	6	13	8	8	11	7	10	6	9	8	9
1109	34	2	0	1	1	0	0	55	61	65	59	65	18.5692	95	157	0	46	0	98.4	0	63	0	13	7	7	11	8	9	9	7	10	10	14	11	12	14	13	7	9	10	10	10	11	8	10	10	11	10	12
1110	34	3	0	0	2	1	0	39	61	52	61	72	20.3043	110	148	0	54	0	85.6	0	42	0	7	6	4	7	9	6	11	10	11	9	9	11	6	12	12	5	6	11	9	11	12	11	12	6	12	12	11
1111	25	2	0	1	2	1	0	50	53	66	67	50	16.6632	100	157	0	68	0	76.4	0	63	0	12	4	5	9	14	6	8	10	8	8	8	11	12	14	11	8	11	10	9	12	13	8	12	13	9	6	12
1112	27	3	0	0	1	0	0	46	55	63	71	58	19.7387	100	201	1	85	0	100.2	0	79	0	8	6	8	8	9	7	8	11	9	8	9	10	10	13	9	10	9	12	12	13	12	9	11	14	10	6	10
1113	25	2	0	1	1	0	0	68	63	76	59	59	21.5216	110	201	1	52	0	139.4	1	48	0	13	9	12	11	12	11	13	8	12	7	12	11	15	15	14	9	11	12	9	9	12	9	9	11	12	10	9
1114	37	2	0	1	1	0	0	57	43	58	62	67	19.806	90	134	0	37	1	80	0	85	0	11	9	9	10	8	10	8	7	6	6	9	7	8	10	8	10	10	12	10	7	10	11	13	11	9	13	11
1115	26	3	0	0	1	0	0	65	67	62	62	64	18.2084	100	172	0	57	0	108.2	0	34	0	12	8	12	10	10	13	12	11	13	8	9	14	14	6	10	8	11	13	11	12	8	8	10	13	10	9	10
1116	33	1	1	0	1	0	0	58	52	70	56	75	23.1426	105	172	0	37	1	105.8	0	146	0	14	11	7	8	9	9	9	3	9	13	8	10	15	12	13	12	11	7	8	13	10	6	10	9	12	13	14
1117	28	3	0	0	1	0	0	63	69	64	69	67	22.2063	100	145	0	41	0	86	0	90	0	13	8	10	13	8	11	14	13	11	11	10	10	13	11	14	8	6	12	9	10	14	12	11	13	11	11	11
1118	24	3	0	0	1	0	0	65	60	61	56	61	18.5341	98	167	0	46	0	101.6	0	97	0	12	10	12	10	10	11	11	9	10	9	9	12	10	12	9	8	11	11	6	11	11	8	11	9	12	11	9
1119	22	3	0	0	1	0	0	66	65	72	49	72	17.5773	100	149	0	44	0	99.6	0	27	0	14	9	13	11	6	13	10	11	5	13	15	11	9	14	13	11	10	15	5	6	14	8	8	8	11	14	13
1120	23	1	1	0	1	0	0	75	65	66	58	63	25.5509	100	155	0	39	1	103	0	65	0	14	9	15	11	12	14	14	9	11	9	11	11	8	15	14	11	10	8	6	9	12	7	9	15	11	8	11
1121	25	3	0	0	1	0	0	73	45	60	65	62	18.0865	100	271	1	69	0	186.4	1	78	0	15	10	14	13	12	9	8	4	7	9	9	8	11	11	14	6	8	10	9	14	13	8	11	10	7	13	11
1122	28	3	0	0	1	0	0	58	67	62	52	56	19.7164	110	182	0	39	1	108.2	0	174	1	11	8	9	10	9	11	11	12	10	12	12	10	11	9	10	11	9	12	7	7	12	8	10	8	10	9	11
1123	21	3	0	0	1	0	0	64	59	55	66	50	21.7333	100	132	0	48	0	79	0	25	0	12	7	11	11	10	13	12	10	8	7	10	12	10	9	12	5	8	11	8	9	12	12	12	13	11	6	10
1124	26	3	0	0	1	0	0	50	63	57	60	54	23.6686	105	194	0	44	0	142	1	40	0	10	7	7	8	8	10	10	10	11	9	11	12	9	11	11	8	9	9	11	8	10	9	10	12	10	9	9
1125	19	3	0	0	1	0	0	48	84	79	65	62	28.9732	120	175	0	31	1	117	0	135	0	10	6	5	8	11	8	15	13	14	12	15	15	15	14	14	8	13	15	11	10	14	7	12	11	12	7	12
1126	23	3	0	0	1	0	0	64	67	62	57	50	19.5041	100	202	1	53	0	137	1	60	0	11	9	11	10	12	11	12	11	12	10	12	10	12	12	11	10	6	11	10	7	11	10	12	7	9	8	8
1127	25	3	0	0	1	0	0	60	70	67	62	58	20.3736	105	172	0	51	0	110.2	0	54	0	13	8	9	10	10	10	12	10	11	12	14	11	12	12	13	10	8	12	8	10	12	10	11	11	9	9	10
1128	22	3	0	0	1	0	0	56	60	72	62	46	17.0416	100	158	0	55	0	87.4	0	78	0	10	7	9	10	10	10	14	8	8	9	10	11	14	13	13	12	12	8	10	12	12	9	9	10	9	6	6
1129	25	3	0	0	1	0	0	65	66	76	62	68	20.2692	100	185	0	42	0	131.8	1	56	0	12	10	12	10	11	10	9	10	13	13	10	11	13	11	14	13	11	14	9	7	12	9	11	14	11	11	11
1130	25	3	0	0	1	0	0	59	49	73	67	59	19.4133	105	192	0	47	0	133.8	1	56	0	12	8	12	8	11	8	11	6	9	6	5	12	13	12	12	12	12	12	8	11	12	12	12	12	8	12	9
1131	24	3	0	0	1	0	0	69	67	64	55	55	16.0147	120	182	0	56	0	113.2	0	64	0	14	11	10	12	10	12	8	14	11	9	15	10	14	10	13	8	9	10	11	8	5	6	11	14	9	11	11
1132	29	3	0	0	1	0	0	46	68	67	53	61	21.9553	105	160	0	52	0	96.4	0	58	0	6	8	6	9	10	7	12	9	12	10	12	13	11	13	12	10	9	12	11	9	12	6	8	7	12	8	13
1133	22	3	0	0	1	0	0	71	68	73	72	63	20.6734	100	167	0	40	0	107	0	100	0	13	8	14	12	11	13	14	12	7	11	13	11	14	9	14	10	12	14	9	10	14	11	13	15	9	11	15
1134	21	3	0	0	1	0	0	42	52	61	62	69	19.3462	105	184	0	56	0	116.2	0	59	0	6	8	7	5	10	6	7	8	12	6	8	11	9	7	10	10	12	13	13	9	11	6	12	11	13	13	15
1135	33	2	0	1	1	0	0	50	66	59	58	65	25.7325	110	199	0	44	0	120.8	0	171	1	8	8	7	8	10	9	11	11	12	10	12	10	9	10	10	10	8	12	9	9	12	9	10	9	10	13	12
1136	22	3	0	0	1	0	0	61	66	70	56	58	23.5331	90	162	0	42	0	111.8	0	41	0	13	7	9	11	10	11	12	12	10	10	11	11	12	14	11	12	9	12	8	7	10	11	10	10	10	9	10
1137	25	3	0	0	1	0	0	51	60	55	64	56	22.3354	100	177	0	60	0	100.8	0	81	0	10	6	9	9	8	9	12	11	9	8	9	11	10	9	9	10	7	10	10	13	12	9	11	9	8	8	11
1138	21	3	0	0	1	0	0	44	65	73	73	67	23.1133	105	182	0	60	0	105.8	0	81	0	9	3	10	6	7	9	12	8	12	13	7	13	13	11	13	11	14	11	13	15	13	9	14	9	9	11	14
1139	20	3	0	0	1	0	0	56	66	63	54	52	20.35	128	186	0	77	0	96	0	65	0	10	9	10	8	11	8	13	12	11	9	9	12	8	10	12	11	10	12	8	6	11	9	11	9	9	9	9
1140	19	3	0	0	1	0	0	44	58	61	71	67	19.4081	100	142	0	45	0	84.2	0	64	0	8	4	6	9	8	9	11	9	7	8	9	14	10	10	9	10	9	13	11	12	12	11	14	11	10	14	11
1141	30	3	0	0	1	0	0	57	64	56	53	54	20.7601	105	179	0	56	0	112.8	0	51	0	10	8	8	9	12	10	11	10	9	11	12	11	11	10	9	8	8	10	8	7	11	8	9	10	9	9	10
1142	22	3	0	0	1	0	0	57	60	61	55	63	20.4382	110	188	0	71	0	104.4	0	63	0	12	8	8	11	9	9	11	8	11	11	9	10	10	11	11	10	10	9	9	9	10	7	10	10	10	12	10
1143	19	1	1	0	1	0	0	68	46	69	56	48	21.7193	90	122	0	39	1	73	0	50	0	14	9	13	11	12	9	9	7	8	5	11	6	9	13	11	12	12	12	9	11	9	9	10	8	8	8	11
1144	19	3	0	0	1	0	0	59	74	80	55	83	18.0662	110	130	0	54	0	66.6	0	47	0	15	7	11	9	5	12	15	9	12	13	10	15	15	15	14	10	15	11	5	6	11	9	12	12	15	15	12
1145	25	3	0	0	1	0	0	62	60	57	54	66	19.9481	110	215	1	88	0	106.4	0	103	0	14	7	7	12	11	11	12	7	11	9	11	10	7	10	10	8	10	12	7	7	11	11	9	9	10	11	11
1146	22	3	0	0	1	0	0	67	43	75	61	56	22.592	100	186	0	36	1	129.4	0	103	0	13	10	13	12	9	10	8	8	4	6	9	8	14	12	13	11	12	13	9	7	13	10	11	11	8	10	11
1147	26	3	0	0	3	0	1	56	67	59	75	56	16.9657	100	166	0	31	1	108	0	135	0	12	8	9	8	11	8	13	12	11	8	12	11	10	9	12	10	9	9	10	11	15	12	12	15	9	10	9
1148	28	3	0	0	1	0	0	48	64	62	67	73	18.907	120	175	0	37	1	100	0	190	1	10	5	7	9	9	8	12	11	8	10	10	13	12	9	9	12	9	11	10	9	13	12	12	11	11	13	10
1149	27	3	0	0	1	0	0	62	68	75	58	66	21.8089	100	139	0	48	0	78.6	0	62	0	9	11	9	11	11	11	12	10	12	11	12	11	12	14	14	12	11	12	9	8	10	10	10	11	13	10	12
1150	29	3	0	0	2	1	0	72	75	68	57	56	20.5693	100	151	0	38	1	100.4	0	63	0	12	12	11	12	12	13	15	15	12	11	11	11	10	12	14	13	6	13	9	5	13	10	7	13	9	9	11
1151	30	3	0	0	3	0	1	49	60	73	69	63	21.1566	95	167	0	42	0	114.2	0	54	0	12	4	9	8	6	10	11	8	12	10	8	11	8	13	14	10	14	14	10	13	13	9	13	11	12	8	12
1152	28	3	0	0	1	0	0	52	72	66	52	78	33.4199	110	163	0	26	1	123.8	0	66	0	10	8	9	11	8	6	14	8	14	11	12	13	15	11	13	8	11	8	6	7	11	8	9	11	12	14	13
1153	25	3	0	0	1	0	0	48	64	60	58	64	19.6954	100	162	0	53	0	100.8	0	41	0	8	9	8	10	6	7	9	11	10	11	11	12	8	10	12	9	11	10	10	11	10	7	8	12	11	8	10
1154	29	3	0	0	1	0	0	70	59	72	53	75	21.3215	110	192	0	44	0	134.4	1	68	0	14	11	15	9	10	11	11	8	11	9	9	11	13	12	11	13	11	12	7	7	11	8	13	7	13	13	13
1155	16	1	1	0	1	0	0	69	50	62	55	56	19.6875	105	182	0	35	1	120.4	0	133	0	12	10	12	12	12	11	11	8	7	8	9	7	12	12	11	9	11	7	9	9	8	11	8	10	9	10	11
1156	25	3	0	0	1	0	0	37	82	71	46	70	22.2101	98	149	0	55	0	85	0	45	0	7	8	5	4	9	4	12	12	15	15	15	13	13	6	11	14	13	14	8	9	8	6	9	6	12	11	12
1157	24	3	0	0	1	0	0	62	61	59	66	52	24.9415	110	194	0	67	0	116.4	0	53	0	10	7	12	12	10	11	13	9	11	8	9	11	7	13	10	11	7	11	10	12	12	11	11	10	10	8	10
1158	28	3	0	0	2	1	0	50	53	63	49	70	21.1141	100	179	0	42	0	114.6	0	112	0	12	7	7	10	7	7	8	6	9	10	10	10	10	9	12	10	9	13	8	8	10	8	8	7	10	11	12
1159	26	3	0	0	1	0	0	51	67	67	67	68	26.7351	130	162	0	55	0	90.2	0	84	0	9	6	8	11	7	10	13	11	11	10	11	11	11	13	13	11	9	10	12	11	14	11	11	8	11	12	11
1160	37	1	1	0	1	0	0	38	57	56	71	72	20.4457	110	166	0	47	0	103.2	0	79	0	7	5	5	7	6	8	11	9	6	8	9	14	7	11	10	10	9	9	9	13	13	11	13	12	9	12	13
1161	29	3	0	0	1	0	0	55	61	61	68	68	26.7182	110	144	0	48	0	74.2	0	109	0	13	9	7	11	9	6	14	9	14	9	9	6	9	11	13	9	9	10	11	14	12	7	10	14	10	12	14
1162	39	3	0	0	1	0	0	53	51	66	72	61	22.338	110	183	0	60	0	106.6	0	82	0	10	9	7	8	9	10	8	6	9	8	11	9	12	13	12	9	10	10	13	13	13	11	13	9	10	12	12
1163	23	3	0	0	1	0	0	43	68	63	63	68	23.4072	120	205	1	37	1	139.2	1	144	0	7	7	6	9	7	7	12	9	12	10	13	12	10	9	12	13	9	10	13	11	12	9	9	9	12	11	12
1164	24	3	0	0	1	0	0	41	71	67	69	65	21.5652	110	189	0	50	0	117.4	0	108	0	6	4	5	6	12	8	13	11	14	11	9	13	13	7	13	11	9	14	11	13	12	8	13	12	9	12	13
1165	25	3	0	0	1	0	0	73	50	65	58	48	23.8078	105	259	1	47	0	192.8	1	96	0	14	11	13	14	7	14	11	7	8	6	9	9	14	10	11	10	8	12	9	8	12	9	11	9	7	7	8
1166	28	1	1	0	1	0	0	71	46	66	44	62	16.5398	100	151	0	45	0	97.4	0	43	0	11	10	13	14	11	12	9	7	6	7	8	9	6	14	9	14	13	10	6	6	8	9	9	6	8	14	11
1167	16	3	0	0	1	0	0	64	64	60	50	60	21.257	110	183	0	50	0	122.8	0	51	0	11	10	11	10	12	10	11	10	13	10	11	9	11	10	10	9	9	11	9	8	9	7	8	9	9	10	9
1168	25	3	0	0	1	0	0	50	65	77	63	70	21.8992	100	172	0	71	0	88.2	0	64	0	10	4	9	7	10	10	11	7	9	12	11	15	15	15	15	8	11	13	10	9	13	9	10	12	12	9	11
1169	21	2	0	1	1	0	0	65	63	63	53	59	19.7427	120	185	0	38	1	128.4	0	93	0	13	11	11	8	12	10	10	11	11	10	12	9	11	13	11	8	9	11	8	8	8	8	10	11	9	13	11
1170	23	2	0	1	1	0	0	65	50	60	61	52	19.7838	110	156	0	54	0	95.2	0	34	0	11	8	11	12	11	12	8	9	5	7	11	10	12	10	10	9	8	11	6	12	11	11	11	10	9	10	10
1171	28	3	0	0	1	0	0	42	63	49	65	52	22.2476	110	166	0	72	0	85.6	0	42	0	7	7	5	7	8	8	11	11	11	9	9	12	8	6	9	9	6	11	12	10	9	10	11	13	10	9	7
1172	27	3	0	0	1	0	0	54	56	69	70	68	19.1768	105	131	0	49	0	71	0	55	0	12	5	7	10	12	8	13	6	8	6	11	12	9	14	13	9	10	14	11	11	14	10	12	12	12	9	14
1173	16	2	0	1	3	0	1	56	50	50	54	43	24.278	100	163	0	49	0	96.8	0	86	0	10	9	7	11	8	11	10	8	6	6	9	11	11	10	8	5	5	11	11	9	9	8	9	8	9	6	5
1174	22	3	0	0	1	0	0	66	57	56	58	50	21.6287	110	145	0	66	0	69.6	0	47	0	12	10	10	10	12	12	8	12	7	8	12	10	8	10	10	9	9	10	9	8	11	9	12	9	7	8	10
1175	35	3	0	0	1	0	0	50	61	57	62	61	32.9964	150	199	0	35	1	135.8	1	141	0	6	6	11	10	7	10	14	7	9	10	10	11	9	11	9	10	9	9	10	10	12	8	11	11	8	11	10
1176	24	3	0	0	1	0	0	61	66	69	53	64	25.0762	115	179	0	58	0	108.8	0	61	0	14	8	11	10	9	9	10	9	12	11	14	10	14	13	13	10	8	11	7	10	8	7	9	12	11	10	13
1177	24	2	0	1	1	0	0	66	54	70	62	61	20.5276	100	225	1	58	0	147.8	1	96	0	11	9	12	13	12	9	10	8	6	10	10	10	10	13	11	12	12	12	9	9	10	11	11	12	11	10	8
1178	22	3	0	0	1	0	0	63	49	59	55	68	19.2094	105	171	0	39	1	115.4	0	83	0	14	8	9	12	9	11	12	9	6	5	9	8	13	10	12	6	10	8	8	7	11	8	8	13	9	11	10
1179	31	3	0	0	1	0	0	35	66	67	47	77	22.4555	100	199	0	73	0	110.8	0	76	0	8	6	6	4	6	5	11	10	14	12	10	9	12	9	10	11	14	11	8	10	9	6	8	6	14	11	14
1180	24	3	0	0	1	0	0	61	73	61	58	67	22.0124	110	159	0	45	0	102.8	0	56	0	13	7	9	12	10	10	14	10	14	13	11	11	12	11	14	7	6	11	10	6	11	8	11	12	11	11	12
1181	24	3	0	0	1	0	0	54	63	60	43	57	22.2989	100	178	0	64	0	104.4	0	48	0	10	8	9	9	8	10	10	13	11	10	9	10	7	11	10	8	11	13	8	4	9	9	5	8	10	8	7
1182	21	3	0	0	1	0	0	62	71	65	55	66	17.6453	105	168	0	66	0	91.8	0	51	0	14	12	9	9	9	9	10	11	13	12	13	12	9	11	12	13	10	10	8	6	12	6	10	13	10	12	12
1183	31	3	0	0	1	0	0	57	61	61	64	61	20.631	100	175	0	53	0	109.8	0	61	0	10	7	9	11	10	10	10	12	10	9	11	9	10	11	11	10	10	9	8	13	13	9	11	10	9	10	12
1184	19	3	0	0	1	0	0	41	70	67	71	68	17.4589	100	158	0	65	0	75	0	90	0	10	5	8	6	6	6	13	9	10	12	13	13	12	13	14	9	7	12	11	12	13	11	11	13	13	8	13
1185	18	1	1	0	1	0	0	45	57	70	60	61	21.9869	110	124	0	31	1	84.6	0	42	0	10	6	8	4	10	7	12	8	10	9	9	9	13	13	11	10	13	10	11	12	9	7	12	9	7	11	8
1186	33	3	0	0	1	0	0	72	65	71	62	54	31.3424	130	239	1	38	1	176.6	1	122	0	12	15	11	11	11	12	13	11	8	9	14	10	12	12	14	9	14	10	8	13	12	9	12	8	6	10	12
1187	29	3	0	0	1	0	0	50	56	53	55	74	20.2804	120	149	0	55	0	79	0	75	0	11	8	6	6	10	9	10	8	9	10	9	10	6	8	6	7	12	14	12	12	7	7	12	5	12	14	13
1188	21	2	0	1	1	0	0	72	58	62	55	61	15.9418	90	169	0	61	0	100	0	40	0	14	12	12	11	11	12	11	10	10	9	11	7	12	10	13	11	7	9	7	8	12	7	10	11	9	11	12
1189	26	3	0	0	1	0	0	63	51	50	57	54	18.7981	100	180	0	49	0	112.8	0	91	0	10	9	10	11	11	12	10	8	7	7	10	9	7	7	8	9	7	12	9	10	10	9	9	10	9	9	9
1190	29	3	0	0	1	0	0	53	61	70	49	65	21.8156	115	180	0	54	0	106.2	0	99	0	12	8	9	10	7	7	10	11	12	9	11	8	11	12	11	12	12	12	7	6	9	8	10	9	13	10	10
1191	23	3	0	0	1	0	0	60	63	75	61	62	20.9641	105	211	1	59	0	140.6	1	57	0	12	9	10	11	9	9	14	8	13	9	9	10	12	14	12	12	13	12	12	7	13	8	9	12	12	9	11
1192	21	3	0	0	1	0	0	65	71	69	51	53	30.2116	110	268	1	45	0	205.2	1	89	0	8	10	13	10	13	11	15	11	8	12	14	11	11	11	15	8	9	15	9	4	15	6	10	7	10	10	8
1193	24	2	0	1	1	0	0	61	45	58	62	59	25.0762	119	229	1	64	0	149.2	1	79	0	12	9	11	12	9	8	10	6	12	8	4	5	11	10	10	8	9	10	6	9	12	9	13	13	6	9	13
1194	22	3	0	0	1	0	0	55	59	67	58	63	19.1496	95	194	0	61	0	119.8	0	66	0	9	8	9	10	10	9	8	9	8	9	13	12	9	12	11	11	11	13	7	12	10	10	11	8	7	11	13
1195	18	1	1	0	1	0	0	48	66	68	61	58	21.5193	135	156	0	35	1	106.6	0	72	0	10	7	5	8	10	8	12	12	12	8	11	11	12	12	12	11	9	12	11	7	12	8	12	11	9	11	11
1196	29	3	0	0	1	0	0	54	68	68	59	61	19.2867	100	183	0	42	0	127.2	0	69	0	11	8	9	10	7	9	12	9	12	12	11	12	12	10	12	13	11	10	9	9	12	9	10	10	11	10	10
1197	26	3	0	0	1	0	0	62	57	63	57	58	18.4049	105	169	0	49	0	100.8	0	96	0	11	10	9	10	10	12	12	9	9	7	11	9	12	12	13	8	7	11	8	10	12	5	8	14	12	8	11
1198	29	3	0	0	1	0	0	43	72	77	55	50	25.1367	105	227	1	41	0	162	1	120	0	9	4	6	6	12	6	14	11	8	12	14	13	15	14	12	14	12	10	8	7	11	11	11	7	11	9	9
1199	21	3	0	0	1	0	0	66	50	55	67	40	19.4522	120	151	0	63	0	78.4	0	48	0	12	8	12	11	11	12	10	8	6	8	7	11	8	10	13	10	4	10	9	13	12	12	13	8	7	5	8
1200	21	3	0	0	2	1	0	53	66	51	55	55	19.3235	100	259	1	150	0	98	0	55	0	11	7	9	8	9	9	13	11	9	12	10	11	11	6	9	8	6	11	9	8	10	9	11	8	8	9	11
1201	25	3	0	0	1	0	0	48	66	76	38	62	25.0935	100	122	0	36	1	67.6	0	92	0	9	6	9	8	9	7	11	8	14	11	13	9	15	12	14	13	12	10	5	6	9	8	7	3	12	13	12
1202	17	2	0	1	1	0	0	42	71	52	65	74	23.212	100	149	0	57	0	80.2	0	59	0	9	8	3	7	10	5	15	11	13	10	10	12	7	12	12	7	4	10	10	12	14	7	11	11	11	13	14
1203	23	3	0	0	1	0	0	59	66	72	67	62	23.9502	100	157	0	37	1	106	0	70	0	13	8	10	10	8	10	13	11	10	11	10	11	12	12	13	10	12	13	9	9	14	11	11	13	9	10	13
1204	23	1	1	0	1	0	0	52	76	52	64	48	20.8457	95	163	0	70	0	84.4	0	43	0	9	7	6	10	13	7	13	14	11	10	14	14	10	8	8	9	7	10	12	11	13	8	8	12	10	5	8
1205	34	3	0	0	1	0	0	40	65	65	62	77	18.6006	95	207	1	69	0	122.8	0	76	0	7	8	4	5	10	6	11	8	14	12	9	11	12	11	10	9	10	13	10	14	11	8	8	11	14	13	14
1206	23	3	0	0	1	0	0	56	60	64	52	74	16.7715	95	166	0	60	0	97.2	0	44	0	10	10	11	9	8	8	11	7	12	12	8	10	9	10	12	13	8	12	7	6	10	8	11	10	12	14	10
1207	22	1	1	0	2	1	0	60	77	61	63	49	18.9598	100	189	0	57	0	118.2	0	69	0	11	7	10	11	11	10	15	12	13	12	13	12	12	7	12	8	11	11	8	8	11	15	8	13	11	6	8
1208	20	3	0	0	1	0	0	50	63	70	78	74	23.1535	100	188	0	71	0	105	0	60	0	11	6	8	9	7	9	10	11	8	10	11	13	11	15	12	10	10	12	13	12	14	13	13	13	11	13	14
1209	19	3	0	0	1	0	0	56	64	63	59	54	20.7346	105	180	0	62	0	105	0	65	0	10	8	9	10	10	9	13	12	7	10	11	11	12	9	13	8	9	12	7	12	11	10	10	9	9	6	9
1210	26	1	1	0	1	0	0	40	69	71	67	68	19.3078	90	209	1	58	0	138.6	1	62	0	7	6	8	6	7	6	13	11	10	10	12	13	14	14	12	10	9	12	11	13	12	10	9	12	12	12	11
1211	27	2	0	1	1	0	0	57	59	58	61	71	19.2949	110	153	0	56	0	74.8	0	111	0	14	9	8	10	7	9	11	12	9	6	10	11	8	10	10	12	6	12	11	12	11	6	9	12	10	12	13
1212	26	3	0	0	1	0	0	53	48	60	56	58	21.1432	120	184	0	45	0	128.6	0	52	0	9	8	10	7	9	10	8	9	9	7	8	7	12	11	12	9	6	10	8	11	10	7	10	10	8	12	11
1213	21	3	0	0	1	0	0	73	75	64	50	71	17.6222	100	116	0	48	0	61.2	0	34	0	12	14	15	11	11	10	12	13	13	14	14	9	10	15	10	7	11	11	9	6	10	8	8	9	12	12	12
1214	26	3	0	0	1	0	0	71	56	61	60	47	21.7239	100	154	0	33	1	96.8	0	121	0	12	11	13	12	12	11	12	8	9	7	9	11	13	10	12	9	10	7	11	12	10	7	10	10	10	8	9
1215	27	2	0	1	1	0	0	58	68	59	71	59	28.251	110	212	1	46	0	137.8	1	141	0	14	8	7	9	11	9	13	13	7	10	13	12	11	10	11	7	10	10	12	11	13	12	10	13	11	8	12
1216	20	3	0	0	1	0	0	36	77	74	61	67	20.3374	90	202	1	45	0	102.2	0	184	1	6	5	4	7	7	7	13	10	12	14	13	15	12	12	12	13	13	12	11	8	13	9	9	11	13	11	10
1217	23	3	0	0	1	0	0	33	73	62	60	72	17.3465	100	156	0	77	0	63.4	0	78	0	7	5	3	5	9	4	12	10	14	12	14	11	12	13	11	6	10	10	14	14	10	6	10	6	14	11	14
1218	20	3	0	0	1	0	0	54	48	54	61	58	25.0399	100	201	1	75	0	102.2	0	119	0	10	8	10	9	8	9	8	8	9	6	7	10	10	9	7	10	9	9	9	10	10	11	11	10	9	9	11
1219	20	1	1	0	1	0	0	51	70	49	74	64	19.2938	110	161	0	52	0	98.6	0	52	0	11	9	6	9	7	9	11	14	11	12	9	13	7	9	10	6	5	12	10	12	14	11	13	14	6	10	12
1220	22	3	0	0	1	0	0	69	69	76	52	46	21.9005	105	123	0	35	1	80.6	0	37	0	9	12	14	11	13	10	12	10	9	12	14	12	12	15	11	10	13	15	5	8	10	9	11	9	9	8	8
1221	22	3	0	0	1	0	0	55	45	63	63	59	21.8409	100	177	0	43	0	120.8	0	66	0	10	9	9	10	7	10	10	6	6	6	9	8	11	12	11	11	8	10	8	11	12	10	12	10	7	10	11
1222	21	3	0	0	1	0	0	66	74	65	54	60	20.2115	110	156	0	74	0	74	0	40	0	13	12	11	9	12	9	14	14	13	12	10	11	12	13	13	7	8	12	11	8	11	5	7	12	12	8	11
1223	20	3	0	0	1	0	0	40	72	79	50	63	22.0483	110	151	0	50	0	87.6	0	67	0	7	6	6	6	7	8	12	10	14	13	13	10	15	13	12	13	14	12	9	7	9	7	10	8	11	11	11
1224	28	1	1	0	1	0	0	45	70	67	72	71	26.025	125	184	0	39	1	121	0	120	0	11	6	5	10	6	7	12	11	12	11	12	12	13	13	10	9	10	12	11	12	14	11	12	12	11	11	12
1225	23	3	0	0	1	0	0	49	84	73	59	56	18.976	105	168	0	53	0	102	0	65	0	7	12	3	8	10	9	14	13	14	13	15	15	14	13	13	10	12	11	11	6	13	8	9	12	11	8	10
1226	27	3	0	0	1	0	0	71	33	47	52	47	26.5315	120	171	0	31	1	119	0	105	0	15	11	13	11	8	13	6	6	8	5	4	4	12	3	8	9	5	10	5	9	6	12	10	10	6	8	8
1227	27	3	0	0	2	1	0	59	46	43	56	64	21.083	100	187	0	63	0	117.6	0	32	0	13	8	9	9	9	11	8	9	7	7	9	6	3	6	8	8	8	10	9	11	9	9	11	7	8	14	12
1228	18	3	0	0	1	0	0	47	52	53	66	61	23.983	100	150	0	42	0	86.4	0	108	0	10	5	4	12	7	9	8	10	5	6	11	12	10	4	12	9	6	12	10	9	14	12	13	8	8	8	11
1229	28	3	0	0	3	0	1	72	66	58	58	52	20.9003	100	134	0	52	0	74	0	40	0	14	10	11	13	11	13	10	13	7	12	12	12	9	12	8	10	8	11	10	9	12	9	10	8	11	10	8
1230	28	2	0	1	1	0	0	70	51	69	63	70	19.4389	115	235	1	61	0	157	1	85	0	15	11	10	14	10	10	11	10	9	6	10	5	12	12	14	11	10	10	7	11	11	9	15	10	8	14	11
1231	26	3	0	0	2	1	0	58	55	50	63	51	19.2933	110	170	0	55	0	106.8	0	41	0	12	8	8	10	8	12	10	9	8	8	10	10	7	8	11	7	6	11	11	10	11	10	11	10	8	8	9
1232	26	3	0	0	1	0	0	53	54	53	67	61	19.9906	120	174	0	58	0	103.2	0	64	0	11	6	9	11	6	10	9	9	9	9	9	9	9	10	9	8	7	10	11	12	12	9	11	12	9	10	11
1233	25	1	1	0	1	0	0	47	62	63	49	80	22.8786	105	161	0	47	0	95.2	0	94	0	11	8	7	5	12	4	11	6	13	12	9	11	12	8	11	10	9	13	10	9	9	3	8	10	14	15	13
1234	24	3	0	0	3	0	1	72	55	55	59	57	23.1529	105	206	1	49	0	136.8	1	101	0	12	13	10	13	11	13	10	9	9	8	11	8	10	10	11	9	7	8	8	9	12	7	11	12	8	7	11
1235	25	2	0	1	1	0	0	55	65	63	62	65	21.7814	110	136	0	35	1	89.4	0	58	0	12	8	8	10	8	9	12	7	12	12	11	11	8	13	11	12	9	10	12	9	11	6	12	12	9	13	12
1236	28	3	0	0	1	0	0	53	54	66	49	64	18.6251	110	158	0	56	0	95	0	35	0	10	8	9	8	9	9	9	9	12	9	8	7	12	11	11	9	13	10	8	10	7	7	8	9	12	9	11
1237	19	1	1	0	1	0	0	61	45	71	70	60	22.5473	105	127	0	36	1	77.6	0	67	0	12	7	11	11	9	11	9	7	7	6	7	9	14	10	13	8	13	13	11	11	12	10	14	12	9	7	12
1238	20	3	0	0	1	0	0	53	73	50	63	59	26.6311	120	211	1	39	1	139.4	1	163	1	12	5	6	12	9	9	11	12	12	11	13	14	9	12	9	7	7	6	11	9	13	8	12	10	7	9	11
1239	37	3	0	0	1	0	0	49	58	55	57	69	19.6752	110	152	0	42	0	97.6	0	62	0	8	7	8	9	6	11	9	11	9	9	12	8	9	11	10	7	6	12	10	10	10	9	9	9	10	12	14
1240	31	3	0	0	1	0	0	54	47	48	61	57	26.1461	110	187	0	38	1	124.6	0	122	0	9	8	9	9	9	10	9	8	8	7	7	8	9	7	9	6	7	10	8	12	12	10	10	9	6	10	11
1241	32	3	0	0	1	0	0	59	59	56	51	59	19.6729	110	181	0	45	0	122.8	0	66	0	12	10	9	10	9	9	10	12	10	9	10	8	11	7	12	9	8	9	10	9	9	7	7	9	8	11	11
1242	20	3	0	0	1	0	0	73	52	69	45	69	25.3859	100	170	0	27	1	118.2	0	124	0	13	11	13	12	14	10	11	8	9	7	10	7	12	9	10	11	14	13	8	7	10	6	6	8	12	14	10
1243	19	3	0	0	1	0	0	50	60	64	42	71	21.4144	105	187	0	50	0	123.8	0	66	0	10	10	7	7	9	7	11	6	12	10	12	9	6	11	9	12	15	11	7	9	7	7	7	5	13	11	12
1244	34	3	0	0	1	0	0	61	63	72	47	84	23.0708	105	167	0	29	1	109.2	0	144	0	13	9	11	10	9	9	12	7	13	10	12	9	13	15	13	5	13	13	7	6	7	7	11	9	15	15	15
1245	31	3	0	0	1	0	0	58	66	56	55	63	19.3736	90	142	0	47	0	87	0	40	0	7	9	10	11	10	11	10	12	13	10	12	9	8	10	9	9	8	12	8	10	9	10	10	8	10	11	10
1246	23	3	0	0	3	0	1	54	78	73	57	57	20.0796	110	166	0	62	0	89.8	0	71	0	11	7	8	8	9	11	15	13	12	12	15	11	13	15	10	12	9	14	10	10	11	7	8	11	11	9	10
1247	23	3	0	0	2	1	0	57	53	64	61	67	19.3407	120	148	0	59	0	75.8	0	66	0	13	9	9	9	8	9	9	7	8	9	9	11	6	9	12	11	11	15	9	11	11	9	11	10	10	11	11
1248	28	3	0	0	1	0	0	52	62	65	62	62	19.0584	105	170	0	44	0	110	0	80	0	11	7	9	9	8	8	12	10	11	9	10	10	9	12	11	11	11	11	11	10	10	10	10	11	10	10	10
1249	29	3	0	0	1	0	0	63	69	67	56	60	22.3363	120	207	1	68	0	131	1	40	0	10	9	11	10	11	12	13	8	12	12	12	12	9	12	11	12	11	12	9	8	11	8	9	11	12	10	10
1250	18	1	1	0	1	0	0	51	86	77	72	71	22.7976	95	136	0	42	0	80	0	70	0	11	3	7	12	11	7	14	15	12	15	15	15	13	15	13	11	10	15	11	8	14	12	13	14	11	14	10
1251	26	3	0	0	1	0	0	71	58	78	62	74	22.592	100	182	0	42	0	130.2	1	49	0	15	8	14	11	11	12	11	8	4	11	13	11	14	15	15	12	10	12	9	13	11	7	11	11	6	14	15
1252	30	3	0	0	1	0	0	57	49	58	64	66	19.4771	110	185	0	67	0	110.8	0	36	0	11	8	9	11	7	11	10	9	8	7	8	7	10	9	12	8	9	10	8	12	11	10	12	11	9	13	12
1253	25	3	0	0	1	0	0	57	58	59	56	59	20.6745	110	167	0	42	0	104.2	0	104	0	9	8	10	11	10	9	11	11	10	8	10	8	11	9	11	8	9	11	9	9	11	8	11	8	9	10	10
1254	21	3	0	0	1	0	0	65	60	57	62	43	22.7815	110	118	0	30	1	77.2	0	54	0	10	8	9	13	12	13	14	9	6	9	8	14	13	6	9	8	9	12	10	7	12	10	14	9	8	6	10
1255	21	3	0	0	1	0	0	61	60	63	58	72	20.4294	110	168	0	44	0	99.6	0	122	0	13	11	9	9	8	11	13	7	10	10	9	11	14	7	12	9	10	11	8	6	12	9	12	11	12	10	14
1256	26	1	1	0	3	0	1	66	63	74	50	41	20.202	110	141	0	37	1	95	0	47	0	10	11	13	9	11	12	12	8	12	9	11	11	13	13	14	10	12	12	6	7	11	7	6	13	10	6	7
1257	32	3	0	0	1	0	0	65	68	70	63	63	23.3377	120	152	0	56	0	84.8	0	56	0	14	7	10	9	14	11	12	12	8	11	15	10	14	15	12	10	8	11	9	9	14	9	11	11	9	11	14
1258	32	3	0	0	1	0	0	79	47	58	69	49	17.5064	120	129	0	48	0	66.2	0	74	0	14	12	14	14	12	13	9	7	8	7	9	7	11	8	11	8	9	11	10	13	11	10	11	14	6	9	11
1259	32	3	0	0	1	0	0	50	53	52	65	69	19.1948	90	171	0	42	0	113.8	0	76	0	12	9	7	8	4	10	10	7	8	7	11	10	7	9	10	8	6	12	10	14	11	11	11	8	10	10	12
1260	37	1	1	0	1	0	0	77	58	57	62	58	21.7403	110	183	0	66	0	110.8	0	31	0	14	14	12	12	12	13	10	10	8	11	12	7	8	8	12	10	9	10	7	13	10	8	10	14	9	11	12
1261	22	3	0	0	1	0	0	51	57	67	67	63	22.9688	110	147	0	49	0	91.2	0	34	0	9	7	10	9	7	9	12	9	8	8	10	10	11	13	13	10	9	11	9	10	13	12	11	12	11	8	12
1262	25	3	0	0	1	0	0	67	46	51	64	58	26.3111	110	130	0	30	1	74	0	130	0	14	8	12	11	10	12	11	6	10	6	6	7	10	9	9	7	8	8	7	13	11	11	14	8	7	9	12
1263	20	3	0	0	1	0	0	62	64	76	61	53	23.1046	110	244	1	64	0	162.8	1	86	0	12	11	9	8	12	10	11	10	12	8	10	13	15	14	13	11	10	13	12	13	10	7	8	11	10	8	12
1264	29	3	0	0	1	0	0	44	52	70	57	66	20.7373	130	201	1	61	0	133.8	1	31	0	9	6	6	9	6	8	11	7	7	7	9	11	10	14	11	11	11	13	6	14	11	8	11	7	10	12	11
1265	30	3	0	0	1	0	0	46	61	69	65	62	22.7579	110	176	0	41	0	119.4	0	78	0	8	6	7	8	10	7	12	9	9	9	11	11	11	13	12	12	12	9	11	11	11	9	12	11	9	12	11
1266	27	1	1	0	1	0	0	63	54	69	67	65	17.2368	110	192	0	60	0	120.6	0	57	0	12	10	11	9	10	11	11	10	8	9	7	9	13	13	14	9	9	11	12	14	12	9	11	9	9	12	12
1267	25	3	0	0	1	0	0	63	64	67	57	63	23.7915	110	242	1	44	0	168.6	1	147	0	10	11	10	10	13	9	12	8	12	10	10	12	12	12	12	10	12	9	8	7	12	8	10	12	10	10	9
1268	21	3	0	0	1	0	0	38	58	57	48	72	23.2592	110	139	0	64	0	64.2	0	54	0	7	5	5	8	5	8	10	8	10	9	9	12	12	5	8	7	12	13	8	9	10	7	8	6	10	10	12
1269	21	3	0	0	1	0	0	45	60	68	59	67	19.8053	110	160	0	54	0	92.6	0	67	0	11	3	5	8	8	10	11	8	10	9	10	12	12	11	12	11	12	10	10	11	10	10	11	7	10	14	11
1270	28	3	0	0	1	0	0	54	64	62	67	62	22.6923	120	173	0	56	0	104	0	65	0	10	8	10	9	8	9	11	11	11	11	11	9	10	12	12	8	10	10	10	13	12	10	12	10	10	10	10
1271	26	3	0	0	1	0	0	54	36	64	66	64	19.3625	100	235	1	56	0	165.2	1	69	0	14	8	13	7	5	7	11	3	9	6	3	4	12	15	11	7	9	10	8	15	12	9	11	11	9	11	12
1272	16	1	1	0	1	0	0	59	71	71	61	63	23.5301	95	188	0	54	0	117.2	0	84	0	12	8	8	10	10	11	13	11	12	11	12	12	12	13	13	10	12	11	9	10	12	8	11	11	10	12	12
1273	24	1	1	0	3	0	1	71	50	68	51	61	33.8816	100	207	1	30	1	133.8	1	216	1	13	12	15	11	8	12	10	7	8	11	9	5	12	10	13	12	10	11	8	7	10	7	10	9	7	11	11
1274	29	3	0	0	1	0	0	52	57	63	55	49	24.8033	115	167	0	48	0	104.2	0	74	0	9	6	8	9	11	9	10	9	9	11	11	7	12	12	11	8	9	11	7	10	10	8	9	11	10	6	9
1275	21	3	0	0	1	0	0	50	61	65	65	57	18.4133	110	162	0	58	0	95.6	0	42	0	10	5	6	10	9	10	12	8	10	9	11	11	13	14	10	12	5	11	10	8	13	10	13	11	12	6	11
1276	25	1	1	0	1	0	0	44	64	58	63	76	18.7436	100	157	0	63	0	81	0	65	0	12	4	7	7	8	6	9	10	11	13	12	9	11	14	6	9	8	10	14	13	9	8	10	9	11	12	12
1277	25	3	0	0	1	0	0	62	52	75	58	57	19.101	125	135	0	42	0	79.4	0	68	0	12	9	11	10	11	9	9	8	8	9	9	9	15	15	13	11	11	10	9	12	9	8	10	10	9	9	12
1278	25	3	0	0	1	0	0	67	49	66	56	51	19.8882	105	214	1	66	0	130.8	1	86	0	13	8	12	10	12	12	6	7	8	9	9	10	12	12	12	8	12	10	6	11	10	10	12	7	6	11	11
1279	25	3	0	0	1	0	0	61	51	39	58	50	19.7672	110	189	0	52	0	126	0	55	0	11	9	10	11	9	11	9	12	4	8	7	11	6	6	8	4	4	11	8	9	9	9	11	12	6	10	8
1280	20	3	0	0	1	0	0	51	71	73	61	71	21.3635	100	116	0	34	1	71.8	0	51	0	9	6	10	9	9	8	14	9	11	11	14	12	11	15	13	11	11	12	11	8	11	9	11	11	13	12	13
1281	28	3	0	0	1	0	0	43	72	68	64	56	18.6669	100	176	0	74	0	92.6	0	47	0	8	8	6	6	6	9	12	10	10	14	12	14	10	9	12	13	12	12	11	15	11	9	7	11	13	7	9
1282	34	1	1	0	1	0	0	60	71	69	70	70	23.6089	115	183	0	61	0	114.4	0	38	0	10	7	8	12	13	10	14	12	9	13	11	12	15	10	13	11	8	12	9	9	14	12	12	14	13	9	15
1283	26	3	0	0	1	0	0	53	68	66	69	45	18.2603	105	207	1	67	0	123.4	0	83	0	10	6	6	6	13	12	15	9	11	9	12	12	14	10	12	8	9	13	8	11	13	11	13	13	8	7	9
1284	29	1	1	0	1	0	0	61	57	66	69	57	24.6531	110	247	1	58	0	173.4	1	78	0	14	7	9	11	10	10	10	10	9	9	9	10	9	15	12	9	10	11	10	10	13	11	12	13	9	11	11
1285	24	3	0	0	1	0	0	54	55	67	51	61	27.4677	120	175	0	57	0	104.4	0	68	0	10	9	8	10	8	9	9	8	8	9	11	10	12	13	15	7	10	10	9	10	9	6	10	7	9	12	12
1286	33	3	0	0	1	0	0	52	61	30	73	51	21.1954	110	199	0	44	0	139.8	1	76	0	12	4	7	11	6	12	12	9	8	9	10	13	3	4	7	3	3	10	12	15	12	12	12	10	6	7	13
1287	20	3	0	0	1	0	0	85	49	68	39	51	26.4096	136	175	0	50	0	112.2	0	64	0	15	13	14	15	13	15	10	8	12	4	8	7	14	10	14	11	9	10	7	4	7	4	3	14	11	9	8
1288	22	3	0	0	1	0	0	76	60	62	63	65	18.3203	90	129	0	46	0	78.2	0	24	0	15	10	15	11	13	12	11	12	9	9	11	8	11	11	13	7	11	9	9	8	14	9	11	12	10	12	10
1289	28	1	1	0	1	0	0	44	65	76	70	61	18.4349	110	183	0	46	0	120.4	0	83	0	8	7	5	9	8	7	13	9	11	8	12	12	15	15	14	12	12	8	13	11	14	8	11	13	11	12	13
1290	25	3	0	0	1	0	0	62	67	62	62	60	22.9557	96	143	0	45	0	78.2	0	99	0	11	11	9	11	12	8	14	12	9	10	12	10	13	9	10	10	10	10	11	9	11	9	12	10	10	10	10
1291	25	3	0	0	3	0	1	73	67	82	62	54	20.7659	100	176	0	63	0	93	0	100	0	14	12	11	11	13	12	13	9	7	11	15	12	13	13	15	15	11	15	10	7	13	8	11	13	14	7	10
1292	23	3	0	0	1	0	0	66	58	65	56	43	22.7598	100	112	0	33	1	68.6	0	52	0	10	11	11	11	11	12	11	8	7	8	12	12	10	14	13	8	8	12	10	8	9	9	10	10	8	6	9
1293	24	3	0	0	1	0	0	64	64	76	62	57	17.3153	105	134	0	44	0	79.2	0	54	0	14	7	13	11	10	9	11	11	10	9	12	11	15	15	14	11	11	10	8	8	15	10	10	11	9	7	12
1294	21	1	1	0	1	0	0	63	69	60	44	73	20.911	90	163	0	44	0	104.4	0	73	0	11	12	9	8	13	10	10	9	12	13	12	13	13	12	13	7	7	8	6	5	11	5	8	9	13	14	13
1295	31	2	0	1	3	0	1	63	78	73	64	77	36.6942	120	195	0	29	1	130.4	1	178	1	13	12	10	10	13	5	13	11	14	15	10	15	15	10	15	7	13	13	13	11	13	7	10	10	14	15	15
1296	26	1	1	0	1	0	0	41	78	67	67	74	20.1739	110	184	0	56	0	107.2	0	104	0	7	5	6	9	8	6	13	13	13	13	14	12	9	13	11	11	12	11	12	11	13	10	10	11	11	12	13
1297	24	3	0	0	1	0	0	58	68	66	63	59	25.5875	90	173	0	35	1	125.6	0	62	0	10	8	10	9	11	10	13	13	12	7	12	11	14	14	14	5	7	12	10	11	12	9	10	11	12	9	9
1298	25	3	0	0	1	0	0	49	62	68	66	72	23.263	110	156	0	44	0	97.8	0	71	0	11	7	6	10	6	9	9	10	12	11	10	10	13	11	14	8	10	12	12	12	12	6	13	11	12	13	14
1299	28	3	0	0	2	1	0	57	65	64	63	54	19.479	90	160	0	51	0	94.6	0	72	0	12	7	11	9	10	8	12	13	7	9	13	11	13	10	12	7	9	13	9	10	13	10	12	9	8	9	11
1300	21	3	0	0	1	0	0	58	66	77	47	57	18.4799	110	175	0	66	0	97	0	60	0	12	9	10	9	11	7	11	10	11	10	14	10	15	15	13	10	12	12	7	9	11	7	6	7	9	8	12
1301	26	1	1	0	1	0	0	50	62	56	46	73	19.4048	100	178	0	44	0	128	0	30	0	10	8	7	10	7	8	10	10	13	10	11	8	7	10	11	8	11	9	7	9	9	6	7	8	11	11	13
1302	25	3	0	0	1	0	0	48	63	65	62	73	23.5523	100	165	0	53	0	105.6	0	32	0	7	9	5	8	14	5	11	6	10	13	10	13	8	5	12	12	13	15	13	8	11	8	11	11	11	11	14
1303	22	2	0	1	1	0	0	65	46	64	62	62	21.9578	95	170	0	56	0	101.8	0	61	0	13	8	12	12	10	10	10	9	8	6	6	7	8	12	13	7	9	15	12	10	10	8	13	9	8	9	14
1304	27	3	0	0	1	0	0	51	40	65	53	62	18.7034	105	180	0	52	0	111.6	0	82	0	12	8	9	7	9	6	5	6	9	6	6	8	13	12	11	8	8	13	7	9	10	6	12	9	6	13	12
1305	23	2	0	1	1	0	0	53	62	68	56	74	20.1348	100	203	1	71	0	123.4	0	43	0	12	8	7	8	6	12	12	7	7	13	10	13	13	13	15	11	7	9	8	9	11	9	12	7	13	11	14
1306	23	3	0	0	1	0	0	61	56	67	49	48	20.5165	110	169	0	45	0	105.2	0	94	0	13	11	7	10	10	10	10	8	10	8	12	8	14	11	13	9	10	10	8	7	10	7	5	12	10	9	7
1307	24	3	0	0	1	0	0	50	64	59	64	65	21.901	100	164	0	38	1	114	0	60	0	9	7	8	8	10	8	13	11	10	11	10	9	9	12	7	11	9	11	12	11	9	11	12	9	9	12	12
1308	22	3	0	0	1	0	0	66	64	69	57	60	18.855	100	177	0	53	0	109.2	0	74	0	12	8	13	13	8	12	10	11	9	9	15	10	13	14	11	9	9	13	6	11	11	10	11	8	11	7	8
1309	35	3	0	0	1	0	0	46	65	78	57	54	17.7274	90	217	1	64	0	144	1	45	0	6	5	4	10	9	12	14	9	11	9	14	8	14	15	15	9	14	11	9	9	14	7	9	9	12	7	8
1310	22	2	0	1	1	0	0	68	66	67	59	56	20.1044	100	201	1	86	0	103.8	0	56	0	13	11	12	11	10	11	14	9	9	9	12	13	15	9	13	11	9	10	10	7	13	7	12	10	10	8	11
1311	30	3	0	0	3	0	1	62	40	68	54	56	22.9653	100	190	0	46	0	133.8	1	51	0	12	8	11	8	11	12	7	5	7	6	6	9	12	14	11	9	11	11	7	9	9	8	12	9	10	11	12
1312	22	3	0	0	2	1	0	69	48	66	53	53	19.7774	110	135	0	40	0	81	0	70	0	13	9	13	13	10	11	9	9	8	6	9	7	12	14	13	6	13	8	5	9	10	7	12	10	8	8	10
1313	21	3	0	0	1	0	0	65	57	66	68	61	20.5037	115	168	0	46	0	111.4	0	53	0	13	8	12	11	11	10	12	11	10	7	9	8	11	11	12	9	11	12	11	9	12	10	14	12	9	10	11
1314	29	2	0	1	1	0	0	63	54	70	52	59	20.0003	105	153	0	58	0	87.2	0	39	0	12	11	12	10	10	8	9	9	8	8	12	8	14	13	12	11	10	10	9	8	7	9	9	10	8	12	10
1315	28	1	1	0	1	0	0	51	56	58	66	74	18.4299	110	178	0	62	0	108.2	0	39	0	12	7	6	10	9	7	10	7	13	10	6	10	8	10	9	12	8	11	11	13	11	11	11	9	12	14	14
1316	20	3	0	0	1	0	0	76	69	66	52	62	25.9835	100	165	0	50	0	104.4	0	53	0	12	14	14	10	14	12	11	10	11	12	13	12	10	12	13	9	12	10	6	8	10	6	9	13	8	12	11
1317	28	3	0	0	1	0	0	49	73	58	57	57	20.4963	130	140	0	53	0	78.8	0	41	0	9	8	7	8	8	9	13	11	11	12	14	12	10	10	11	9	9	9	9	10	10	9	7	12	10	8	11
1318	31	3	0	0	1	0	0	53	46	49	46	53	23.8849	110	156	0	35	1	112.8	0	41	0	12	6	9	7	9	10	11	6	6	6	8	9	7	9	7	11	4	11	8	9	6	10	9	4	8	10	7
1319	34	1	1	0	1	0	0	63	55	74	58	55	23.217	100	168	0	51	0	105.4	0	58	0	9	10	11	10	12	11	11	5	7	6	13	13	10	14	12	13	10	15	8	13	9	11	9	8	8	6	14
1320	25	3	0	0	2	1	0	63	65	56	48	55	23.7118	120	204	1	49	0	138.6	1	82	0	14	7	8	12	11	11	10	12	12	10	11	10	9	8	10	11	8	10	8	5	10	7	7	11	11	11	9
1321	28	3	0	0	1	0	0	56	55	59	63	62	22.9401	105	186	0	58	0	119.6	0	42	0	11	6	9	10	10	10	9	10	8	9	11	8	8	11	11	9	9	11	8	11	12	10	12	10	7	12	11
1322	19	1	1	0	1	0	0	44	81	58	72	69	25.6525	110	186	0	31	1	116.8	0	191	1	12	3	4	5	9	11	15	12	14	11	15	14	9	4	10	12	8	15	10	6	15	12	14	15	8	14	13
1323	28	3	0	0	1	0	0	53	58	72	57	55	19.096	120	195	0	55	0	124.6	0	77	0	9	7	8	10	10	9	10	10	8	9	11	10	13	14	12	11	10	12	10	10	11	8	10	8	10	8	10
1324	26	3	0	0	1	0	0	83	73	82	74	60	20.4876	120	168	0	50	0	108.8	0	46	0	15	13	15	15	12	13	13	13	7	11	15	14	15	15	15	14	10	13	11	12	15	9	13	14	10	7	13
1325	27	1	1	0	1	0	0	53	57	69	57	59	17.0833	100	218	1	52	0	149.2	1	84	0	8	10	10	7	9	9	11	9	12	8	10	7	13	12	13	10	9	12	10	12	8	10	9	8	9	10	9
1326	21	3	0	0	1	0	0	80	58	68	51	38	23.6742	105	194	0	56	0	129.8	0	41	0	14	13	13	13	12	15	8	6	11	9	11	13	13	13	15	8	9	10	7	7	8	8	9	12	7	5	7
1327	36	3	0	0	1	0	0	39	69	61	72	63	22.4344	100	183	0	59	0	111.8	0	61	0	7	6	5	8	6	7	12	11	10	11	12	13	7	11	10	11	10	12	11	11	13	14	12	11	11	10	11
1328	28	2	0	1	1	0	0	58	57	64	65	59	20.0013	100	176	0	52	0	112.4	0	58	0	11	8	12	9	8	10	12	9	9	8	10	9	12	13	11	8	9	11	11	10	12	9	11	12	8	11	11
1329	32	3	0	0	1	0	0	55	67	62	56	73	25.8134	110	197	0	49	0	128.2	0	99	0	9	10	10	9	10	7	11	10	10	13	12	11	9	9	12	9	10	13	9	9	9	11	10	8	10	14	13
1330	35	3	0	0	1	0	0	41	69	64	65	80	24.2005	100	172	0	56	0	104.6	0	57	0	12	9	5	6	5	4	11	8	13	13	12	12	8	13	14	8	12	9	8	14	11	7	14	11	13	12	15
1331	26	3	0	0	1	0	0	50	50	59	61	57	19.157	90	180	0	64	0	106.2	0	49	0	11	3	6	10	12	8	9	6	7	10	8	10	13	8	11	8	8	11	8	10	13	9	13	8	10	9	10
1332	21	3	0	0	1	0	0	50	51	55	64	63	20.6008	110	149	0	54	0	70.6	0	122	0	10	8	9	7	6	10	13	9	7	7	9	6	12	7	6	7	11	12	10	12	10	12	12	8	9	8	12
1333	24	3	0	0	1	0	0	48	66	62	66	72	16.8454	100	183	0	52	0	117	0	70	0	12	3	6	12	9	6	12	11	10	9	12	12	9	13	12	7	9	12	12	11	14	8	10	11	10	12	14
1334	22	1	1	0	1	0	0	60	56	61	63	62	20.7511	104	155	0	46	0	100	0	45	0	11	9	8	12	10	10	8	9	11	10	7	11	11	14	13	6	7	10	6	12	12	10	10	13	9	11	11
1335	29	3	0	0	1	0	0	56	62	59	60	57	23.6824	100	182	0	35	1	96.4	0	253	1	11	10	10	9	8	8	11	12	10	10	11	8	9	10	11	10	8	11	9	10	12	9	10	10	9	8	12
1336	39	3	0	0	3	0	1	64	71	75	63	63	22.33	125	159	0	38	1	105.8	0	76	0	12	8	13	11	12	8	14	11	11	14	13	8	14	14	12	10	11	14	11	9	12	11	10	10	11	9	10
1337	28	3	0	0	1	0	0	61	49	69	62	55	18.8698	104	180	0	71	0	95.2	0	69	0	14	7	9	9	11	11	9	6	7	6	11	10	12	14	12	10	10	11	8	11	11	11	11	10	8	9	11
1338	24	3	0	0	1	0	0	47	59	52	61	54	21.1613	100	186	0	62	0	109	0	75	0	9	6	5	10	8	9	12	10	8	10	7	12	8	7	9	10	6	12	10	10	10	11	10	10	8	7	10
1339	24	3	0	0	1	0	0	56	76	69	63	67	18.2478	100	174	0	56	0	106.8	0	56	0	10	7	8	12	10	9	12	11	12	13	15	13	10	14	13	10	12	10	9	9	11	10	11	13	11	11	12
1340	21	3	0	0	1	0	0	66	66	66	56	58	29.7137	110	242	1	35	1	180.2	1	134	0	11	9	10	13	12	11	12	11	10	10	10	13	12	12	12	8	10	12	11	10	11	7	8	9	11	10	10
1341	29	3	0	0	3	0	1	42	72	75	36	68	28.7108	105	235	1	43	0	163.8	1	141	0	8	10	6	5	8	5	11	9	13	15	15	9	15	10	10	13	14	13	5	7	5	6	9	4	14	10	12
1342	23	3	0	0	1	0	0	55	68	61	78	65	21.9147	120	166	0	60	0	98	0	40	0	13	4	9	9	9	11	12	11	9	12	11	13	9	10	13	6	9	14	13	13	14	11	14	13	10	8	13
1343	27	2	0	1	1	0	0	59	59	58	56	52	25.1004	125	167	0	37	1	108.6	0	107	0	10	9	12	10	9	9	12	10	9	11	7	10	13	9	11	7	5	13	7	7	11	8	10	13	9	7	9
1344	32	3	0	0	1	0	0	55	52	64	54	68	19.8828	110	166	0	43	0	111	0	60	0	10	9	9	11	6	10	10	7	8	9	10	8	12	12	11	7	10	12	8	12	11	8	9	6	9	11	12
1345	36	2	0	1	1	0	0	55	59	55	49	59	22.0083	115	194	0	42	0	135.6	1	82	0	13	10	8	7	9	8	11	7	11	9	8	13	7	12	8	8	11	9	8	7	7	9	9	9	10	8	11
1346	20	3	0	0	3	0	1	58	58	65	55	56	19.609	115	154	0	55	0	83.2	0	79	0	12	7	9	10	8	12	11	11	10	9	8	9	12	12	13	11	6	11	10	8	11	11	10	5	9	10	9
1347	25	3	0	0	1	0	0	51	65	70	66	49	18.8912	100	186	0	70	0	107.2	0	44	0	9	6	8	7	11	10	12	13	8	9	11	12	13	14	13	11	8	11	11	9	13	10	10	13	12	5	10
1348	23	1	1	0	1	0	0	68	46	68	60	63	19.7975	100	158	0	55	0	88.2	0	74	0	15	8	15	8	12	10	12	7	10	5	3	9	13	11	15	8	8	13	7	9	13	9	9	13	7	11	10
1349	26	3	0	0	1	0	0	55	42	57	65	63	18.5544	100	159	0	50	0	100	0	45	0	13	5	12	7	9	9	8	6	5	6	11	6	6	9	8	12	10	12	11	12	11	9	11	11	8	12	9
1350	23	3	0	0	1	0	0	61	39	67	43	57	29.521	130	218	1	42	0	127.6	0	242	1	9	10	13	9	11	9	10	5	7	4	7	6	14	11	15	9	10	8	6	9	8	6	9	5	10	11	10
1351	32	3	0	0	1	0	0	43	68	75	65	70	19.9486	110	190	0	50	0	121.6	0	92	0	8	8	6	6	8	7	13	8	12	11	12	12	14	13	13	11	13	11	11	10	12	11	10	11	11	12	13
1352	22	3	0	0	1	0	0	38	71	73	70	65	21.048	115	131	0	38	1	82.2	0	54	0	10	5	4	6	8	5	14	9	12	11	12	13	13	14	15	10	11	10	12	12	14	9	11	12	13	8	12
1353	25	3	0	0	1	0	0	50	70	69	75	60	18.5873	110	127	0	57	0	63.8	0	31	0	12	5	8	8	7	10	12	14	8	11	12	13	13	14	12	12	10	8	12	13	13	12	12	13	8	8	11
1354	30	3	0	0	1	0	0	47	59	56	58	65	20.3981	100	185	0	47	0	126.4	0	58	0	11	8	6	10	6	6	10	9	7	11	10	12	9	11	10	9	8	9	10	10	8	10	9	11	11	11	9
1355	27	3	0	0	1	0	0	59	58	52	60	72	20.4237	110	196	0	68	0	105.4	0	113	0	9	10	5	12	13	10	12	6	10	10	7	13	12	9	12	4	4	11	12	12	13	5	10	8	14	12	13
1356	23	3	0	0	1	0	0	51	48	56	62	75	20.5282	100	173	0	42	0	114.2	0	84	0	12	8	8	9	6	8	9	8	7	9	5	10	7	9	12	8	8	12	9	13	11	10	11	8	11	11	14
1357	34	3	0	0	1	0	0	56	48	56	54	68	21.5251	115	183	0	33	1	121.6	0	142	0	12	9	8	7	10	10	8	6	12	9	7	6	9	7	12	11	7	10	10	10	10	7	6	11	12	11	13
1358	29	3	0	0	1	0	0	69	59	64	65	49	22.7872	105	163	0	48	0	103.2	0	59	0	12	10	11	12	12	12	10	11	9	8	12	9	13	11	13	7	9	11	7	13	13	9	11	12	7	9	9
1359	22	3	0	0	2	1	0	61	51	73	63	52	22.3769	100	165	0	63	0	90	0	60	0	11	9	12	9	12	8	9	7	7	9	9	10	14	15	14	8	11	11	10	9	13	11	10	10	8	6	10
1360	26	3	0	0	3	0	1	61	62	72	46	62	19.6511	110	183	0	46	0	112.8	0	121	0	13	11	9	11	10	7	11	11	9	11	11	9	14	12	12	9	11	14	7	9	9	6	8	7	12	7	13
1361	32	3	0	0	1	0	0	37	63	63	62	64	21.0772	110	209	1	45	0	130	1	169	1	8	4	5	7	7	6	12	9	11	11	11	9	10	13	11	9	8	12	11	11	10	10	13	7	11	8	12
1362	20	2	0	1	1	0	0	68	57	58	53	58	16.4153	100	189	0	56	0	121	0	60	0	12	11	11	11	11	12	12	7	10	9	9	10	12	8	13	8	8	9	8	6	11	9	9	10	8	11	10
1363	25	3	0	0	3	0	1	57	80	67	46	64	29.9968	115	209	1	45	0	148.4	1	78	0	10	10	8	9	11	9	14	12	12	14	15	13	15	11	12	11	12	6	9	6	8	7	8	8	12	10	8
1364	18	2	0	1	1	0	0	75	61	63	49	51	19.8765	100	158	0	51	0	96.4	0	53	0	13	11	12	14	12	13	11	11	10	10	11	8	12	9	9	12	10	11	7	9	11	6	9	7	9	7	9
1365	25	3	0	0	1	0	0	64	76	76	75	63	18.5901	105	160	0	32	1	114.8	0	66	0	13	6	9	12	11	13	14	12	12	11	14	13	12	14	13	13	11	13	13	10	14	11	12	15	8	13	12
1366	29	3	0	0	2	1	0	55	59	61	54	64	23.0037	120	170	0	46	0	110.2	0	69	0	9	9	9	9	10	9	11	8	11	8	11	10	11	12	10	10	9	9	9	9	10	8	9	9	11	10	12
1367	20	2	0	1	1	0	0	56	68	72	52	61	20.6803	95	188	0	54	0	113.2	0	104	0	10	7	8	11	11	9	12	10	13	11	12	10	13	15	9	12	11	12	8	7	8	10	8	11	11	10	10
1368	34	2	0	1	1	0	0	69	49	47	56	47	19.2958	110	171	0	42	0	114.6	0	72	0	12	9	14	10	12	12	12	7	10	5	6	9	6	9	12	6	7	7	7	11	10	8	11	9	5	11	8
1369	18	1	1	0	1	0	0	67	61	59	47	52	23.7419	105	163	0	36	1	112.8	0	71	0	11	9	13	12	12	10	10	11	10	9	9	12	13	11	10	4	8	13	8	8	9	6	7	9	10	8	8
1370	21	3	0	0	1	0	0	46	56	79	62	69	16.9862	120	177	0	53	0	112.6	0	57	0	11	7	6	6	10	6	9	9	9	10	11	8	14	15	15	10	14	11	10	12	11	8	11	10	12	13	12
1371	26	3	0	0	1	0	0	65	55	56	67	52	21.2976	110	196	0	52	0	128.4	0	78	0	13	7	12	11	11	11	11	9	9	8	9	9	9	10	10	8	8	11	11	10	13	10	11	12	9	7	12
1372	16	1	1	0	1	0	0	48	66	54	46	52	25.0102	120	211	1	51	0	136	1	120	0	8	6	6	8	11	9	9	12	11	11	12	11	9	5	11	10	9	10	8	8	9	7	9	5	10	7	9
1373	28	3	0	0	3	0	1	82	46	69	45	55	19.1255	100	189	0	50	0	112.8	0	131	0	14	13	15	15	14	11	8	6	11	7	9	5	15	13	13	9	11	8	7	7	8	6	7	10	11	12	8
1374	18	2	0	1	1	0	0	53	54	60	58	67	22.3846	95	150	0	29	1	94	0	135	0	10	5	12	7	8	11	11	7	12	7	7	10	10	11	13	6	7	13	9	10	13	7	10	9	10	14	12
1375	22	3	0	0	1	0	0	54	83	56	54	64	26.9972	120	188	0	53	0	112.2	0	114	0	12	9	8	12	7	6	15	12	15	14	13	14	10	6	8	11	11	10	9	7	11	8	11	8	13	9	8
1376	25	2	0	1	1	0	0	64	63	68	51	55	19.4512	105	157	0	44	0	103.2	0	49	0	10	9	11	12	12	10	11	8	10	11	12	11	10	13	12	10	11	12	8	7	10	9	8	9	9	10	11
1377	29	2	0	1	1	0	0	59	70	56	62	65	23.8533	110	166	0	40	0	101	0	125	0	14	8	7	12	8	10	13	9	12	12	12	12	8	8	11	9	7	13	8	6	13	11	14	10	9	9	10
1378	22	3	0	0	1	0	0	65	52	68	54	65	23.0258	100	191	0	74	0	102.8	0	71	0	12	8	13	10	10	12	9	6	11	9	8	9	13	10	13	10	11	11	9	7	9	6	12	11	12	10	11
1379	26	3	0	0	1	0	0	43	69	80	63	69	22.9894	100	196	0	54	0	127.2	0	74	0	9	6	4	8	9	7	13	7	11	12	14	12	15	15	12	10	15	13	10	8	12	9	13	11	13	6	12
1380	24	3	0	0	1	0	0	55	51	57	58	58	19.8828	100	152	0	54	0	86.6	0	57	0	11	8	8	9	9	10	8	7	9	7	8	12	9	10	9	9	9	11	8	10	9	8	12	11	10	7	11
1381	24	3	0	0	1	0	0	66	51	63	45	69	21.8551	92	177	0	38	1	115.6	0	117	0	11	12	9	14	10	10	7	7	11	8	10	8	9	11	11	10	12	10	6	7	10	6	6	10	13	11	10
1382	26	3	0	0	1	0	0	39	69	77	61	71	20.7554	110	191	0	49	0	126.8	0	76	0	9	6	7	8	5	4	13	9	13	12	9	13	15	15	14	10	12	11	9	13	12	8	11	8	12	9	12
1383	29	3	0	0	1	0	0	43	73	63	52	72	21.0466	105	163	0	34	1	113	0	80	0	7	9	8	5	8	6	11	11	15	12	15	9	4	13	15	9	10	12	9	14	8	6	7	8	10	10	15
1384	25	3	0	0	1	0	0	50	59	73	55	78	20.4214	105	169	0	62	0	98	0	45	0	12	8	8	8	6	8	10	9	12	10	10	8	13	15	14	7	14	10	7	12	10	8	9	9	12	13	15
1385	26	3	0	0	1	0	0	66	55	45	63	60	18.3091	105	182	0	45	0	117.4	0	98	0	14	8	13	14	6	11	8	11	8	11	9	8	6	5	8	9	6	11	10	13	11	10	12	7	8	9	13
1386	22	3	0	0	1	0	0	56	56	59	59	54	21.0381	100	182	0	47	0	121.2	0	69	0	11	7	10	10	8	10	8	8	9	11	9	11	11	7	9	11	8	13	9	9	10	11	11	9	9	9	8
1387	26	2	0	1	1	0	0	40	67	65	74	62	16.8308	100	206	1	43	0	138	1	125	0	9	6	5	9	4	7	12	12	12	7	13	11	8	13	14	8	9	13	11	12	13	10	13	15	9	10	10
1388	26	3	0	0	1	0	0	58	75	74	65	67	23.8287	105	141	0	57	0	73.6	0	52	0	9	10	9	12	10	8	13	12	11	12	14	13	15	10	13	14	10	12	12	9	13	8	11	12	10	10	11
1389	22	3	0	0	1	0	0	67	62	56	59	56	19.6462	100	196	0	74	0	112	0	50	0	13	9	11	12	10	12	13	10	10	8	11	10	8	9	12	9	6	12	10	6	11	12	10	10	8	10	8
1390	26	3	0	0	3	0	1	71	51	60	66	62	25.0559	110	188	0	42	0	120.8	0	126	0	13	10	12	11	13	12	10	9	9	7	9	7	11	11	13	7	8	10	9	12	11	11	12	11	8	13	11
1391	24	1	1	0	1	0	0	66	65	68	53	56	17.7375	110	124	0	36	1	73	0	75	0	13	13	9	9	11	11	12	10	9	10	12	12	13	9	12	12	10	12	6	9	13	8	10	7	10	8	12
1392	27	2	0	1	1	0	0	57	64	69	50	62	21.7547	110	206	1	54	0	133	1	95	0	12	8	9	9	10	9	11	8	12	10	12	11	12	12	11	10	12	12	10	7	8	8	9	8	11	11	10
1393	27	3	0	0	1	0	0	71	54	63	49	43	21.7241	90	213	1	47	0	152.4	1	68	0	14	9	14	12	9	13	13	9	10	5	10	7	11	12	11	13	6	10	6	5	11	9	12	6	7	6	4
1394	20	1	1	0	1	0	0	37	81	83	61	72	18.7891	90	230	1	49	0	163.2	1	89	0	8	6	5	6	6	6	15	10	12	14	15	15	15	15	15	14	10	14	9	7	14	9	12	10	11	12	13
1395	20	3	0	0	1	0	0	49	73	69	69	76	19.3625	120	173	0	43	0	115	0	75	0	14	6	7	11	5	6	13	13	12	11	13	11	10	13	12	14	9	11	10	9	14	10	13	13	10	13	13
1396	25	3	0	0	1	0	0	64	57	59	57	57	18.2587	105	173	0	46	0	114	0	65	0	13	8	13	12	7	11	13	10	11	6	8	9	10	12	10	10	8	9	6	10	10	8	9	14	9	8	10
1397	25	3	0	0	1	0	0	54	61	67	52	64	21.7193	110	193	0	50	0	128.2	0	74	0	12	7	7	10	7	11	12	8	10	9	9	13	12	12	12	9	13	9	8	9	11	9	8	7	12	11	10
1398	24	1	1	0	1	0	0	44	83	74	72	49	19.1164	100	202	1	70	0	117.2	0	74	0	10	4	3	10	5	12	15	13	15	11	14	15	15	11	13	14	14	7	9	13	13	10	12	15	12	6	9
1399	35	3	0	0	1	0	0	61	63	63	68	70	27.4985	130	161	0	46	0	103.6	0	57	0	10	9	9	10	11	12	14	13	9	6	14	7	12	12	10	13	7	9	11	13	12	9	11	12	10	13	14
1400	21	3	0	0	1	0	0	74	54	61	60	55	22.2444	105	151	0	37	1	94	0	100	0	15	11	13	14	9	12	11	8	6	8	12	9	12	10	14	9	7	9	6	7	11	8	15	13	8	9	9
1401	19	3	0	0	1	0	0	46	56	61	64	67	26.9581	120	198	0	36	1	136	1	130	0	12	4	6	10	7	7	8	9	12	10	7	10	13	13	11	7	6	11	9	14	12	10	10	9	9	12	13
1402	18	1	1	0	1	0	0	65	65	52	55	64	23.3844	110	153	0	30	1	94.6	0	142	0	13	9	10	13	12	8	12	10	12	11	12	8	9	9	11	6	9	8	7	8	11	8	10	11	13	10	9
1403	26	3	0	0	3	0	1	57	82	70	70	55	22.3031	110	208	1	50	0	144	1	70	0	7	7	14	7	15	7	15	13	15	15	11	13	13	13	13	11	5	15	9	11	15	9	13	13	11	11	11
1404	26	3	0	0	1	0	0	62	68	67	59	53	19.7266	100	231	1	65	0	140.2	1	129	0	10	7	11	13	9	12	12	11	11	13	11	10	11	13	12	11	8	12	9	12	13	8	8	9	9	7	9
1405	27	3	0	0	1	0	0	58	63	62	65	65	21.2078	110	203	1	42	0	131.6	1	147	0	12	8	11	9	8	10	12	10	9	9	11	12	11	13	11	8	9	10	11	11	12	10	11	10	9	11	11
1406	21	3	0	0	1	0	0	57	57	70	61	65	22.4432	100	152	0	61	0	75.8	0	76	0	13	9	7	10	9	9	9	11	8	9	9	11	14	10	14	12	8	12	10	8	12	7	12	12	12	10	13
1407	18	3	0	0	1	0	0	57	62	69	70	59	24.9389	100	160	0	61	0	86.6	0	62	0	10	8	9	10	12	8	13	10	8	9	9	13	9	15	13	11	10	11	10	12	14	10	12	12	9	10	12
1408	26	3	0	0	1	0	0	64	58	63	62	64	26.5577	90	116	0	34	1	74	0	40	0	12	10	11	10	12	9	10	7	9	10	11	11	9	12	13	12	8	9	10	12	11	9	10	10	10	11	12
1409	19	2	0	1	1	0	0	68	54	62	67	64	21.6218	100	159	0	52	0	98.4	0	43	0	14	7	12	12	12	11	12	6	10	8	5	13	13	7	13	7	12	10	9	12	12	5	14	15	12	7	10
1410	26	3	0	0	1	0	0	61	53	63	65	62	21.4922	110	215	1	63	0	142.6	1	47	0	12	5	11	11	11	11	10	9	9	8	8	9	12	13	13	8	8	9	13	12	12	7	10	11	10	10	11
1411	36	2	0	1	1	0	0	63	52	58	68	43	21.1325	90	212	1	59	0	140.6	1	62	0	11	5	11	13	11	12	11	8	6	7	10	10	13	9	8	10	6	12	9	13	11	11	13	11	5	7	8
1412	25	3	0	0	1	0	0	69	68	58	62	57	19.2103	120	166	0	37	1	107.2	0	109	0	13	9	11	14	8	14	14	9	11	10	12	12	13	6	9	7	10	13	9	8	11	10	13	11	10	12	11
1413	27	1	1	0	1	0	0	54	62	63	57	65	21.3259	100	180	0	42	0	124.4	0	68	0	8	9	10	8	11	8	12	9	11	10	8	12	12	10	12	8	10	11	9	10	10	8	10	10	12	11	11
1414	25	3	0	0	1	0	0	48	64	64	47	61	20.202	110	216	1	77	0	128.8	0	51	0	12	7	8	7	7	7	12	8	11	10	13	10	11	10	11	12	10	10	7	7	9	7	8	9	10	10	9
1415	17	3	0	0	1	0	0	63	66	70	57	61	22.4798	100	171	0	63	0	95.8	0	61	0	13	8	10	11	12	9	12	10	11	12	12	9	13	12	10	12	12	11	6	10	11	10	12	8	12	9	11
1416	22	1	1	0	1	0	0	39	74	78	76	64	18.3594	100	169	0	64	0	92.6	0	62	0	8	5	4	8	8	6	13	14	11	11	13	12	14	15	14	10	13	12	12	12	14	11	12	15	12	7	11
1417	19	3	0	0	1	0	0	41	57	69	51	64	20.9644	105	250	1	72	0	169.4	1	43	0	9	6	6	8	8	4	7	9	12	9	8	12	9	9	12	11	15	13	8	7	9	10	11	6	12	9	10
1418	23	3	0	0	1	0	0	59	53	69	52	63	23.3599	115	198	0	52	0	128.4	0	88	0	12	9	9	10	9	10	9	9	8	7	10	10	12	12	11	10	12	12	10	7	9	7	8	11	11	11	11
1419	24	1	1	0	1	0	0	41	66	59	72	57	32.2996	130	164	0	47	0	107.4	0	48	0	10	6	5	7	7	6	13	9	11	11	7	15	10	11	11	9	9	9	9	13	14	12	13	11	10	8	10
1420	24	3	0	0	3	0	1	66	47	52	56	51	36.5018	130	191	0	34	1	126.2	0	154	1	12	11	10	9	12	12	10	8	8	5	7	9	9	8	10	6	9	10	9	9	13	7	10	8	7	11	9
1421	29	1	1	0	1	0	0	53	70	59	63	68	21.5445	105	194	0	58	0	112	0	120	0	9	9	8	9	9	9	11	8	12	14	12	13	7	13	9	10	13	7	5	12	11	9	13	13	12	10	12
1422	27	3	0	0	1	0	0	53	51	63	64	60	18.6857	110	160	0	44	0	99.6	0	82	0	10	9	6	11	6	11	8	8	9	8	10	8	9	15	10	8	8	13	11	11	11	9	12	10	8	12	10
1423	28	1	1	0	1	0	0	48	66	60	56	65	17.3084	100	168	0	66	0	91.4	0	53	0	9	7	5	9	9	9	10	12	12	11	10	11	12	12	10	7	7	12	11	9	10	11	8	7	10	11	10
1424	24	3	0	0	1	0	0	57	48	51	61	49	19.5951	100	161	0	45	0	103.8	0	61	0	12	7	7	10	10	11	12	9	7	5	8	7	6	13	7	6	8	11	6	10	13	10	12	10	8	9	10
1425	27	3	0	0	3	0	1	71	59	63	58	60	21.3998	110	214	1	57	0	142	1	75	0	14	12	12	13	9	11	11	11	10	8	9	10	15	7	13	7	9	12	9	9	10	8	12	10	9	11	9
1426	31	3	0	0	1	0	0	58	60	76	72	65	21.1765	105	245	1	103	0	134.2	1	39	0	12	9	9	12	9	7	13	6	7	9	12	13	13	15	14	11	14	9	8	15	14	8	13	14	9	12	13
1427	27	3	0	0	1	0	0	57	57	68	60	58	18.5901	110	197	0	70	0	110.6	0	82	0	11	6	11	11	9	9	9	10	8	9	12	9	14	11	12	10	10	11	9	10	12	9	11	9	9	11	10
1428	33	1	1	0	1	0	0	64	44	60	59	74	18.8964	110	167	0	53	0	106.2	0	39	0	15	9	10	12	9	9	10	6	8	7	5	8	8	10	12	12	10	8	5	14	10	8	12	10	8	12	15
1429	20	3	0	0	1	0	0	65	60	65	67	62	19.2336	100	180	0	59	0	99	0	110	0	11	10	11	10	12	11	13	9	8	8	12	10	12	13	11	10	10	9	10	8	13	10	12	14	11	11	11
1430	29	1	1	0	1	0	0	59	67	65	60	64	20.2657	115	200	1	45	0	144.6	1	52	0	11	9	8	11	12	8	13	12	11	8	13	10	12	12	12	6	11	12	10	12	10	8	11	9	12	12	11
1431	33	3	0	0	1	0	0	44	61	76	63	71	23.3706	110	180	0	72	0	91.8	0	81	0	14	6	6	5	8	5	12	7	9	8	12	13	15	11	13	10	13	14	10	9	14	7	13	10	12	9	12
1432	28	3	0	0	1	0	0	57	65	71	57	69	20.8003	110	186	0	53	0	122.8	0	51	0	11	7	9	10	10	10	11	10	11	12	13	8	11	14	11	11	12	12	9	7	13	9	9	10	9	13	12
1433	23	3	0	0	1	0	0	61	68	62	57	60	20.3315	90	228	1	53	0	163.6	1	57	0	12	9	10	10	11	9	11	10	12	11	13	11	8	11	12	13	8	10	10	6	11	7	11	12	9	11	11
1434	26	2	0	1	1	0	0	52	68	70	62	66	20.1031	90	167	0	60	0	93.6	0	67	0	11	7	6	9	10	9	12	9	11	11	12	13	12	13	12	10	11	12	11	9	13	7	10	12	11	10	12
1435	16	1	1	0	1	0	0	72	58	50	54	57	32.2376	120	166	0	75	0	78	0	65	0	13	9	12	14	12	12	10	13	9	7	8	11	10	5	11	10	4	10	8	11	10	7	7	11	10	9	13
1436	35	1	1	0	1	0	0	59	52	55	58	71	28.3167	115	215	1	46	0	150.4	1	93	0	15	9	7	7	11	10	9	10	7	8	8	10	11	11	11	8	6	8	5	9	10	10	12	12	8	14	14
1437	26	1	1	0	1	0	0	48	59	67	73	76	20.4297	110	169	0	47	0	107.4	0	73	0	11	5	6	11	5	10	10	13	9	9	9	9	9	15	13	9	9	12	12	13	14	8	13	13	10	14	15
1438	28	3	0	0	1	0	0	53	63	61	64	60	17.7154	110	169	0	69	0	91.4	0	43	0	10	6	9	10	8	10	11	12	10	10	11	9	11	9	12	10	7	12	9	13	12	12	10	8	10	9	11
1439	23	1	1	0	1	0	0	71	60	70	51	57	24.2057	105	170	0	58	0	98.6	0	67	0	11	12	13	12	12	11	9	8	11	9	11	12	13	11	14	9	12	11	8	8	11	5	7	12	10	10	8
1440	28	2	0	1	1	0	0	57	55	56	63	64	18.9745	120	183	0	43	0	122.2	0	89	0	12	10	10	11	6	8	10	9	7	10	8	11	9	9	9	10	8	11	9	12	9	10	14	9	9	11	12
1441	29	3	0	0	1	0	0	75	51	67	62	54	23.4236	110	217	1	46	0	135	1	180	1	12	13	15	13	10	12	10	8	9	7	10	7	14	11	12	9	8	13	11	12	11	9	12	7	8	8	11
1442	22	3	0	0	1	0	0	54	47	59	55	54	21.5609	110	146	0	46	0	85	0	74	0	12	6	9	9	9	9	9	6	7	8	9	8	11	12	10	8	8	10	8	8	10	9	11	9	9	11	8
1443	25	3	0	0	1	0	0	54	62	68	59	64	22.9214	105	192	0	47	0	122.6	0	112	0	11	7	7	9	11	9	10	9	9	9	12	13	12	9	11	12	12	12	11	10	9	10	10	9	12	9	11
1444	26	3	0	0	1	0	0	60	64	77	44	81	24.1919	110	178	0	37	1	116	0	125	0	12	9	10	11	9	9	9	10	12	11	12	10	15	15	13	13	8	13	6	9	8	6	9	6	11	15	13
1445	21	1	1	0	1	0	0	64	64	68	53	61	18.5218	100	138	0	41	0	87.2	0	49	0	11	9	11	12	10	11	11	9	11	10	12	11	12	12	12	9	11	12	8	7	11	9	10	8	9	11	11
1446	20	3	0	0	1	0	0	50	62	59	58	56	18.6684	80	236	1	72	0	152	1	60	0	12	5	7	9	7	10	12	10	12	7	11	10	14	7	12	7	6	13	7	8	13	8	11	11	10	7	10
1447	21	2	0	1	1	0	0	72	31	48	50	60	15.0597	100	183	0	72	0	97.8	0	66	0	14	7	15	13	10	13	4	4	6	6	8	3	3	8	8	12	6	11	9	7	6	9	10	9	7	13	8
1448	22	2	0	1	1	0	0	52	67	64	59	69	17.7783	105	161	0	37	1	115	0	45	0	10	8	6	9	8	11	13	6	11	13	14	10	12	13	11	7	9	12	9	9	11	10	10	10	10	10	14
1449	23	3	0	0	1	0	0	52	67	62	49	51	24.936	110	237	1	38	1	146.6	1	262	1	8	8	8	9	12	7	11	11	12	10	12	11	12	8	12	10	9	11	8	8	8	9	7	9	12	8	9
1450	30	3	0	0	1	0	0	51	73	50	48	67	20.662	110	195	0	52	0	133.6	1	47	0	7	11	7	10	10	6	13	12	14	13	10	11	8	6	10	12	5	9	9	8	7	9	8	7	12	10	12
1451	27	3	0	0	1	0	0	49	60	57	65	64	19.396	105	208	1	63	0	134.6	1	52	0	9	9	7	7	11	6	12	10	10	7	12	9	11	7	11	8	8	12	12	12	11	10	10	10	11	12	10
1452	26	3	0	0	1	0	0	48	54	66	68	70	19.3633	110	196	0	76	0	100.4	0	98	0	12	5	9	8	7	7	9	6	8	11	9	11	12	9	13	11	11	10	11	13	11	10	12	11	10	11	12
1453	24	3	0	0	1	0	0	62	72	66	64	64	18.1164	110	162	0	66	0	82.6	0	67	0	14	8	11	13	7	9	13	12	13	12	10	12	10	13	14	9	8	12	10	6	13	10	13	12	12	10	12
1454	30	3	0	0	1	0	0	41	64	61	48	59	20.6489	100	159	0	50	0	98.8	0	51	0	7	5	7	6	8	8	14	7	8	11	12	12	6	12	12	11	8	12	9	7	10	8	8	6	11	9	10
1455	29	3	0	0	1	0	0	64	58	70	67	54	26.8548	110	169	0	63	0	97	0	45	0	12	9	10	13	10	10	11	9	9	8	12	9	14	13	13	8	10	12	11	9	12	11	11	13	9	9	10
1456	26	2	0	1	1	0	0	59	79	77	64	53	34.1837	130	210	1	40	0	139.2	1	154	1	10	8	7	10	12	12	15	13	11	11	15	14	15	11	14	11	12	14	10	7	15	12	6	14	12	6	10
1457	26	3	0	0	1	0	0	57	75	82	70	62	21.8007	105	184	0	76	0	97.8	0	51	0	11	11	8	9	11	7	12	13	11	11	15	13	15	15	12	14	14	12	12	13	14	9	11	11	11	7	11
1458	24	3	0	0	1	0	0	47	75	71	54	75	23.5323	100	154	0	35	1	106.8	0	61	0	10	8	7	7	7	8	13	11	12	12	14	13	12	13	10	11	13	12	10	10	10	7	9	8	11	13	14
1459	25	1	1	0	1	0	0	48	63	61	67	66	18.3228	104	177	0	67	0	100	0	50	0	13	6	6	8	8	7	13	10	11	8	9	12	12	13	8	9	9	10	11	11	13	10	11	11	8	12	12
1460	27	3	0	0	1	0	0	43	71	65	72	56	33.7697	110	171	0	42	0	106.8	0	111	0	11	5	6	9	7	5	14	12	12	9	12	12	12	13	10	10	9	11	11	11	13	14	11	12	9	6	11
1461	23	3	0	0	3	0	1	59	65	58	68	50	20.8284	120	165	0	45	0	108.2	0	59	0	10	7	9	11	11	11	12	12	9	10	12	10	12	11	12	5	10	8	11	12	13	10	10	12	11	6	8
1462	25	2	0	1	1	0	0	66	57	56	54	51	22.5948	100	168	0	59	0	95.4	0	68	0	11	12	9	11	12	11	9	9	10	7	11	11	10	9	10	8	10	9	9	8	10	7	11	9	8	7	12
1463	22	3	0	0	1	0	0	44	52	58	63	68	19.1001	105	132	0	50	0	74.2	0	39	0	6	7	8	7	8	8	10	7	10	7	9	9	7	11	8	11	9	12	9	11	10	12	11	10	11	12	12
1464	25	3	0	0	1	0	0	45	77	78	57	73	21.0041	90	155	0	57	0	80	0	90	0	7	6	6	5	11	10	14	10	13	13	14	13	15	15	14	10	10	14	9	7	11	9	11	10	13	10	13
1465	33	3	0	0	1	0	0	53	55	54	53	73	21.1377	110	204	1	47	0	140.6	1	82	0	13	10	10	6	7	7	8	10	11	9	8	9	10	6	11	8	6	13	10	11	8	7	7	10	12	14	13
1466	26	3	0	0	1	0	0	56	54	51	68	41	21.6742	116	221	1	62	0	136	1	115	0	11	9	12	6	8	10	10	7	8	8	10	11	11	9	8	6	7	10	9	13	11	10	14	11	8	5	9
1467	24	3	0	0	1	0	0	48	65	66	60	64	21.0834	95	208	1	80	0	115.4	0	63	0	10	6	6	9	9	8	11	9	12	11	10	12	10	11	12	12	11	10	11	9	10	10	10	10	11	12	10
1468	23	3	0	0	1	0	0	37	74	64	64	68	24.5417	100	131	0	36	1	88.8	0	31	0	6	5	5	8	9	4	13	11	12	13	13	12	10	11	11	11	8	13	11	10	13	7	11	12	13	11	12
1469	26	3	0	0	1	0	0	52	59	65	57	68	19.9602	95	166	0	35	1	112.8	0	91	0	13	6	7	9	8	9	10	8	12	11	9	9	11	11	12	10	9	12	11	8	10	9	10	9	13	10	12
1470	22	3	0	0	1	0	0	47	82	76	77	79	23.7312	110	189	0	46	0	122.4	0	103	0	11	7	5	8	10	6	15	14	10	14	15	14	13	14	13	11	11	14	13	14	15	11	12	12	13	13	15
1471	20	3	0	0	3	0	1	45	44	70	63	64	19.0897	95	144	0	60	0	73	0	55	0	9	6	9	6	6	9	6	8	7	8	7	8	11	14	11	8	12	14	10	9	11	13	10	10	6	12	11
1472	19	3	0	0	1	0	0	48	47	71	70	56	18.4213	115	164	0	47	0	107	0	50	0	8	3	9	10	12	6	11	5	6	6	7	12	10	15	9	12	14	11	9	9	14	12	13	13	11	9	9
1473	23	2	0	1	1	0	0	61	58	61	64	58	21.4872	100	145	0	36	1	98.6	0	52	0	13	8	10	11	8	11	11	10	9	7	12	9	11	12	9	9	9	11	11	12	12	10	11	8	9	11	10
1474	27	1	1	0	1	0	0	50	64	63	57	65	19.206	105	231	1	62	0	154	1	74	0	11	6	7	9	9	8	11	9	11	12	11	10	11	10	10	10	11	11	9	10	10	8	9	11	10	12	11
1475	23	1	1	0	1	0	0	65	58	57	66	55	29.703	128	230	1	34	1	171.6	1	122	0	14	6	13	12	9	11	10	12	7	7	13	9	11	10	10	7	7	12	9	9	14	9	12	13	8	9	12
1476	18	3	0	0	1	0	0	58	66	64	54	52	22.4496	130	167	0	55	0	98.6	0	67	0	12	7	10	10	10	9	12	10	12	11	10	11	11	10	11	10	10	12	8	7	12	7	11	9	8	9	8
1477	27	1	1	0	1	0	0	73	27	65	64	51	16.5118	90	204	1	66	0	125.8	0	61	0	15	9	15	12	9	13	4	4	4	4	7	4	10	14	12	11	10	8	9	12	12	9	13	9	4	10	8
1478	22	3	0	0	1	0	0	74	69	79	66	71	20.202	115	160	0	45	0	101.6	0	67	0	13	11	13	12	12	13	13	10	14	10	9	13	15	15	14	10	15	10	6	7	13	12	13	15	9	14	14
1479	28	3	0	0	1	0	0	61	49	52	58	62	20.5602	105	147	0	42	0	94.2	0	54	0	12	9	9	11	8	12	10	9	7	8	7	8	9	9	11	9	5	9	9	11	9	10	9	10	8	11	12
1480	23	3	0	0	3	0	1	52	65	71	62	56	19.1516	110	208	1	55	0	141.8	1	56	0	10	8	8	7	11	8	12	10	11	12	11	9	12	14	12	8	12	13	10	11	11	9	9	12	11	7	10
1481	22	2	0	1	1	0	0	67	57	77	53	48	22.1747	90	130	0	30	1	87.4	0	63	0	11	10	12	10	12	12	9	8	10	7	12	11	15	13	14	10	11	14	9	7	12	6	8	11	8	6	9
1482	21	3	0	0	1	0	0	63	61	66	50	56	27.8029	114	186	0	31	1	137	1	90	0	11	9	11	11	11	10	10	10	10	10	12	9	12	11	12	9	11	11	10	8	10	7	8	7	12	7	11
1483	24	3	0	0	1	0	0	59	51	58	55	42	26.5847	105	208	1	41	0	151.8	1	76	0	14	9	9	9	10	8	9	8	9	10	9	6	11	12	11	6	9	9	8	8	10	9	7	13	8	5	8
1484	22	3	0	0	1	0	0	68	44	69	62	58	19.2359	95	201	1	65	0	123.2	0	64	0	14	6	14	12	10	12	8	7	6	7	11	5	9	15	12	11	10	12	10	14	11	9	11	7	8	8	10
1485	30	3	0	0	1	0	0	51	53	75	71	62	19.0665	90	166	0	42	0	115	0	45	0	6	9	8	9	8	11	8	7	7	7	10	14	11	15	14	11	11	13	13	13	12	9	11	13	9	12	10
1486	21	3	0	0	1	0	0	76	58	68	47	59	26.8358	100	138	0	38	1	87.8	0	61	0	14	15	15	11	10	11	12	8	12	12	8	6	14	8	15	11	9	11	8	4	11	7	5	12	13	11	10
1487	20	3	0	0	1	0	0	59	53	62	52	62	19.6198	100	161	0	58	0	82.2	0	104	0	11	11	8	11	9	9	7	11	8	8	9	10	10	11	11	10	10	10	7	8	11	6	8	12	8	9	11
1488	17	1	1	0	1	0	0	57	57	56	59	70	23.2548	110	169	0	31	1	90	0	240	1	10	8	11	10	10	8	9	9	8	9	9	13	8	10	11	8	10	9	9	7	11	10	12	10	10	11	13
1489	23	1	1	0	1	0	0	52	61	56	76	53	21.017	115	223	1	74	0	137	1	60	0	10	4	10	8	11	9	14	10	11	9	6	11	9	14	10	7	10	6	11	14	15	13	13	10	7	9	11
1490	25	3	0	0	1	0	0	55	62	65	53	57	22.6697	105	170	0	62	0	88.4	0	98	0	12	7	9	9	10	8	13	11	11	7	9	11	12	9	11	12	10	11	8	8	9	9	11	8	11	10	10
1491	21	1	1	0	1	0	0	65	65	62	72	67	23.4178	110	165	0	51	0	101.8	0	61	0	14	8	12	11	9	11	14	10	10	10	10	11	14	8	11	9	7	13	12	11	13	11	12	13	9	12	11
1492	25	3	0	0	1	0	0	50	58	66	66	61	25.043	110	165	0	49	0	101.2	0	74	0	10	7	6	8	10	9	11	7	10	9	9	12	8	12	11	12	10	13	12	9	11	12	11	11	11	11	9
1493	21	3	0	0	1	0	0	53	60	71	59	62	20.0288	100	120	0	49	0	65.2	0	29	0	8	8	12	9	6	10	12	7	12	10	8	11	13	13	11	14	12	8	10	11	13	6	12	7	10	10	9
1494	22	3	0	0	1	0	0	62	59	54	55	57	21.3648	100	178	0	40	0	119.4	0	93	0	12	12	9	11	8	10	10	9	11	9	11	9	9	8	10	9	8	10	9	7	9	11	10	9	9	9	9
1495	30	3	0	0	1	0	0	50	72	60	62	75	19.1892	120	207	1	75	0	120	0	60	0	11	8	7	9	8	7	13	12	12	12	12	11	8	13	13	11	5	10	11	12	12	9	9	9	15	14	12
1496	33	3	0	0	1	0	0	59	49	68	56	49	20.9831	100	176	0	46	0	115.2	0	74	0	10	10	10	8	11	10	8	8	7	8	11	7	12	13	11	9	11	12	8	9	12	9	8	10	9	7	11
1497	20	3	0	0	1	0	0	48	52	61	60	58	22.7158	120	171	0	62	0	97.6	0	57	0	8	6	12	6	9	7	8	9	7	9	9	10	11	9	12	9	7	13	10	9	9	11	7	14	12	8	12
1498	29	3	0	0	3	0	1	65	51	68	59	54	18.5469	105	165	0	42	0	110.6	0	62	0	11	7	13	11	11	12	10	9	10	4	9	9	13	12	12	11	7	13	8	10	11	10	11	9	8	11	10
1499	27	3	0	0	1	0	0	74	58	73	54	67	26.0146	120	116	0	33	1	76.4	0	33	0	13	10	12	12	14	13	9	10	9	10	11	9	14	15	12	13	11	8	9	9	11	5	6	14	10	15	14
1500	29	3	0	0	1	0	0	42	53	51	65	72	26.9896	100	228	1	60	0	152.4	1	78	0	9	6	7	7	7	6	8	8	11	9	7	10	8	11	7	6	8	11	12	13	10	10	11	9	10	12	12
1501	20	3	0	0	3	0	1	63	51	69	49	52	21.1372	110	198	0	72	0	113.4	0	63	0	9	12	10	11	10	11	8	8	6	9	10	10	9	14	12	10	12	12	7	10	9	6	11	6	8	9	10
1502	29	1	1	0	1	0	0	68	51	58	55	55	19.3262	110	173	0	43	0	118.4	0	58	0	14	7	14	12	10	11	10	10	7	6	11	7	10	8	11	10	8	11	9	9	9	8	12	8	7	8	13
1503	28	3	0	0	1	0	0	61	77	72	58	49	21.5287	105	143	0	40	0	85.6	0	87	0	10	11	9	7	12	12	13	11	12	13	15	13	14	15	12	12	8	11	7	8	12	10	9	12	10	9	9
1504	29	3	0	0	1	0	0	42	63	59	61	78	18.726	105	153	0	61	0	82	0	50	0	11	5	7	9	5	5	13	9	8	11	10	12	9	12	9	9	10	10	10	11	12	8	9	11	11	14	12
1505	24	3	0	0	2	1	0	59	57	68	55	64	20.8836	106	229	1	53	0	161.6	1	72	0	10	9	11	10	12	7	10	6	8	10	12	11	12	13	12	8	12	11	7	7	13	5	11	12	10	9	12
1506	22	1	1	0	1	0	0	38	73	81	51	85	17.6145	95	177	0	66	0	104.6	0	32	0	9	5	4	7	6	7	14	9	15	13	10	12	14	15	13	13	14	12	9	8	12	6	9	7	13	15	15
1507	33	3	0	0	1	0	0	68	54	69	57	69	19.5232	115	199	0	55	0	134.6	1	47	0	13	9	12	12	10	12	10	8	6	10	11	9	13	10	12	11	12	11	7	11	10	8	12	9	10	14	13
1508	30	3	0	0	1	0	0	76	50	55	66	55	16.9707	100	192	0	60	0	120.2	0	59	0	14	11	13	13	13	12	10	8	9	6	8	9	7	9	8	12	6	13	12	10	12	10	10	12	8	11	12
1509	22	3	0	0	2	1	0	51	59	59	51	69	23.0212	105	187	0	55	0	115.4	0	83	0	10	6	8	9	10	8	10	7	14	9	11	8	8	11	12	8	11	9	10	5	11	7	9	9	11	12	11
1510	29	1	1	0	1	0	0	42	64	85	52	65	18.0549	110	134	0	46	0	79.6	0	42	0	12	4	4	3	8	11	8	3	15	9	15	14	14	15	15	12	15	14	10	4	6	3	15	14	11	14	9
1511	23	3	0	0	1	0	0	82	49	63	51	56	25.1152	110	151	0	30	1	88	0	165	1	13	13	15	14	13	14	9	7	10	6	10	7	11	14	10	8	6	14	6	4	12	8	11	10	9	8	10
1512	22	3	0	0	1	0	0	73	69	72	59	65	19.4276	92	159	0	48	0	99	0	60	0	10	13	14	13	12	11	12	13	9	8	15	12	14	12	15	11	9	11	10	7	12	7	9	14	12	9	12
1513	24	3	0	0	1	0	0	44	77	56	74	63	17.3796	100	213	1	64	0	140.6	1	42	0	10	4	6	8	6	10	14	13	10	13	14	13	6	8	12	12	5	13	13	10	13	14	11	13	11	10	11
1514	27	2	0	1	1	0	0	54	48	67	69	61	18.6981	110	185	0	43	0	121.2	0	104	0	11	7	10	7	8	11	10	7	6	5	10	10	12	14	12	10	11	8	10	15	13	10	9	12	10	11	12
1515	19	3	0	0	1	0	0	56	64	58	49	60	21.3502	100	148	0	34	1	104.2	0	49	0	11	7	9	9	9	11	12	8	14	10	9	11	11	8	11	8	9	11	7	6	9	6	9	12	10	13	9
1516	28	3	0	0	1	0	0	60	63	65	54	53	19.8275	90	183	0	53	0	119.2	0	54	0	11	11	8	12	8	10	11	9	11	9	12	11	12	12	10	11	11	9	8	10	11	7	7	11	12	7	10
1517	28	3	0	0	1	0	0	74	50	60	43	52	25.5343	100	146	0	33	1	97.4	0	78	0	15	12	13	12	10	12	9	11	8	5	9	8	10	10	12	12	7	9	7	8	8	7	9	4	10	7	10
1518	25	3	0	0	1	0	0	74	73	59	65	70	25.2924	110	192	0	40	0	121.6	0	152	1	11	12	13	14	11	13	14	11	13	13	10	12	8	5	10	14	10	12	10	9	13	9	11	13	11	10	12
1519	30	3	0	0	1	0	0	58	68	73	55	60	19.536	110	147	0	46	0	91.6	0	47	0	10	9	12	9	8	10	12	11	12	10	12	11	14	14	11	10	12	12	7	7	10	8	12	11	10	11	10
1520	35	3	0	0	1	0	0	80	37	55	69	50	29.2572	110	264	1	40	1	187.2	1	184	1	15	14	14	14	9	14	7	8	3	4	10	5	11	13	13	6	5	7	6	12	12	13	14	12	4	8	11
1521	19	3	0	0	1	0	0	48	69	65	59	69	24.9998	110	156	0	57	0	86.6	0	62	0	10	8	7	8	8	7	13	9	15	10	12	10	11	11	11	8	12	12	10	12	11	8	9	9	12	14	11
1522	29	3	0	0	1	0	0	44	57	71	57	50	21.7815	110	191	0	36	1	84.6	0	352	1	6	9	6	7	9	7	9	7	9	8	14	10	14	13	13	7	12	12	8	9	12	7	10	11	9	5	11
1523	19	3	0	0	1	0	0	60	58	69	60	71	21.6557	105	120	0	50	0	59	0	55	0	11	8	10	11	11	9	11	7	8	10	8	14	11	10	12	12	12	12	9	8	12	9	11	11	10	13	12
1524	23	3	0	0	1	0	0	61	56	60	59	58	19.434	108	220	1	61	0	144	1	75	0	13	8	10	12	7	11	9	9	10	7	9	12	12	14	10	7	7	10	9	10	10	9	10	11	7	10	9
1525	24	3	0	0	1	0	0	40	63	75	65	73	21.5139	105	195	0	56	0	122.8	0	81	0	10	3	5	7	8	7	11	11	12	10	12	7	12	13	13	11	14	12	13	12	10	8	12	10	10	13	12
1526	26	1	1	0	1	0	0	53	52	57	66	72	20.1336	95	182	0	43	0	121	0	90	0	14	7	8	11	7	6	8	8	9	9	9	9	11	12	11	6	7	10	11	11	12	11	12	9	10	12	12
1527	30	3	0	0	1	0	0	60	52	64	44	40	20.1299	100	158	0	42	0	104	0	60	0	11	9	7	11	12	10	10	6	7	9	11	9	9	14	10	10	9	12	6	7	9	8	5	9	10	8	4
1528	20	1	1	0	1	0	0	69	65	68	59	61	22.9118	120	157	0	40	0	100	0	85	0	14	12	12	13	8	10	13	8	13	10	11	10	12	14	9	10	12	11	9	7	12	8	10	13	10	10	11
1529	36	3	0	0	3	0	1	50	67	78	62	68	21.1522	110	184	0	52	0	116.2	0	79	0	8	7	7	9	10	9	10	9	11	12	15	10	11	15	14	11	15	12	9	14	13	6	10	10	8	12	13
1530	28	3	0	0	1	0	0	39	55	61	64	49	23.7521	110	153	0	55	0	85.6	0	62	0	8	5	4	8	7	7	13	9	8	4	8	13	12	9	11	11	4	14	9	8	13	12	11	11	10	4	9
1531	25	3	0	0	1	0	0	59	45	55	59	57	21.4985	95	168	0	46	0	103.8	0	91	0	13	7	11	10	6	12	10	9	6	5	10	5	9	9	10	7	9	11	7	9	11	10	12	10	7	10	10
1532	19	3	0	0	1	0	0	40	53	54	53	76	23.6833	100	196	0	40	0	111.6	0	222	1	7	7	5	5	9	7	8	9	9	11	7	9	5	6	12	7	12	12	7	13	10	7	10	6	9	14	15
1533	27	3	0	0	1	0	0	62	71	65	58	65	23.3976	95	160	0	50	0	98.2	0	59	0	11	10	14	8	10	9	13	11	9	11	15	12	9	10	12	10	12	12	8	5	13	12	12	8	8	9	13
1534	32	3	0	0	1	0	0	41	54	74	63	69	20.5012	110	243	1	54	0	171.6	1	87	0	8	3	8	6	6	10	10	9	10	8	8	9	8	15	13	13	10	15	10	12	11	10	12	8	11	13	14
1535	23	3	0	0	1	0	0	43	56	58	56	62	18.9075	120	172	0	49	0	107.2	0	79	0	8	7	5	8	9	6	9	6	9	9	12	11	13	8	12	8	5	12	10	9	10	8	10	9	10	10	11
1536	19	3	0	0	1	0	0	61	45	59	60	58	20.0077	110	143	0	49	0	80	0	70	0	11	7	10	11	12	10	9	8	6	6	8	8	10	8	10	11	9	11	7	12	10	11	12	8	8	10	11
1537	26	2	0	1	1	0	0	71	52	57	51	54	18.7796	100	217	1	81	0	123.2	0	64	0	14	10	15	15	6	11	10	9	9	7	11	6	10	13	11	6	8	9	7	7	11	9	11	6	8	9	11
1538	20	1	1	0	1	0	0	69	65	74	52	68	21.4641	100	166	0	42	0	109.6	0	72	0	15	7	11	13	11	12	11	12	11	10	11	10	13	13	13	12	11	12	9	9	10	7	8	9	12	11	11
1539	38	1	1	0	1	0	0	46	74	78	68	66	31.554	120	204	1	35	1	81.4	0	438	1	8	7	7	7	9	8	15	11	12	12	15	9	15	15	14	13	12	9	11	8	14	9	13	13	11	8	14
1540	25	3	0	0	1	0	0	45	75	75	62	52	19.4934	100	155	0	39	1	101.2	0	74	0	6	3	6	9	10	11	14	13	11	12	12	13	13	15	12	11	13	11	10	12	13	7	9	11	12	6	9
1541	20	3	0	0	1	0	0	62	64	72	54	75	25.4939	105	153	0	36	1	100.8	0	81	0	13	7	11	13	9	9	11	10	13	11	9	10	14	13	13	10	10	12	11	7	9	9	10	8	12	13	13
1542	23	3	0	0	1	0	0	73	48	49	65	47	23.6128	120	154	0	37	1	97.4	0	98	0	13	11	12	15	11	11	10	8	7	6	10	7	6	9	8	7	7	12	11	12	10	10	11	11	6	8	8
1543	23	2	0	1	1	0	0	60	60	62	58	64	20.0391	100	130	0	39	1	67.6	0	117	0	12	9	9	11	10	9	11	11	12	9	8	9	10	9	12	10	10	11	9	10	11	9	11	8	9	11	11
1544	30	3	0	0	1	0	0	44	79	77	67	70	23.4404	120	164	0	43	0	110.2	0	54	0	9	5	5	9	8	8	14	12	13	12	15	13	15	14	12	11	11	14	9	9	13	12	11	13	11	11	12
1545	37	1	1	0	1	0	0	42	68	75	66	78	21.1481	120	248	1	42	0	179.4	1	133	0	6	5	7	7	8	9	11	8	13	11	14	11	8	15	12	12	14	14	9	10	12	11	12	12	11	14	12
1546	28	3	0	0	1	0	0	68	55	74	68	60	19.4651	100	170	0	53	0	107	0	50	0	14	8	12	14	9	11	13	8	7	7	9	11	15	14	14	7	13	11	11	11	13	11	10	12	8	11	12
1547	24	3	0	0	1	0	0	55	75	70	61	71	19.354	100	177	0	59	0	112.6	0	27	0	10	7	7	10	10	11	13	10	15	12	12	13	14	14	14	9	8	11	10	8	14	7	10	12	13	12	14
1548	31	3	0	0	1	0	0	55	48	58	67	62	19.9923	100	194	0	46	0	133	1	75	0	10	7	9	11	7	11	8	10	7	7	11	5	10	10	9	6	11	12	13	12	10	10	13	9	8	12	11
1549	23	1	1	0	1	0	0	52	60	69	77	59	22.5011	128	159	0	48	0	87.6	0	117	0	7	7	8	11	9	10	11	7	10	10	9	13	14	11	14	5	12	13	13	15	15	11	13	10	8	9	13
1550	32	3	0	0	1	0	0	50	61	64	47	59	17.0465	116	188	0	59	0	115.2	0	69	0	7	10	6	9	11	7	10	9	10	9	12	11	9	12	11	10	10	12	6	7	9	5	9	11	9	11	9
1551	17	1	1	0	1	0	0	69	55	79	55	51	19.0355	100	126	0	48	0	99.6	0	42	0	14	8	9	13	14	11	11	7	8	11	7	11	14	15	14	7	15	14	5	7	12	9	12	10	10	8	10
1552	26	1	1	0	1	0	0	44	70	83	60	66	18.0195	110	175	0	48	0	116	0	55	0	10	10	5	5	7	7	10	8	11	13	15	13	14	15	15	12	15	12	8	12	12	8	12	8	13	9	12
1553	27	3	0	0	1	0	0	60	55	72	63	70	19.1906	100	142	0	64	0	62.4	0	78	0	12	8	14	11	7	8	12	6	6	13	7	11	15	15	14	3	11	14	11	14	9	5	10	14	13	15	11
1554	22	1	1	0	1	0	0	72	53	73	72	65	21.6311	120	175	0	69	0	96.4	0	48	0	15	9	14	13	9	12	13	9	8	4	11	8	15	15	15	10	6	12	6	14	14	11	12	15	10	10	14
1555	18	3	0	0	1	0	0	42	80	60	66	67	25.515	100	165	0	35	1	115.4	0	73	0	8	6	5	7	8	8	14	13	14	13	13	13	9	12	10	11	9	9	12	10	14	10	9	11	11	9	13
1556	20	3	0	0	1	0	0	55	72	63	58	72	18.9036	100	181	0	62	0	103.8	0	76	0	13	6	9	11	7	9	12	10	11	14	11	14	8	11	14	9	10	11	8	8	12	9	10	11	11	11	14
1557	24	3	0	0	1	0	0	60	68	54	57	69	33.2098	110	239	1	47	0	165.6	1	132	0	7	11	12	9	12	9	12	14	13	8	11	10	9	9	9	8	7	12	9	9	13	6	12	8	10	12	12
1558	37	3	0	0	1	0	0	47	62	66	59	68	25.4113	115	172	0	55	0	105.4	0	58	0	9	6	8	7	8	9	11	8	12	11	10	10	12	11	10	12	10	11	12	10	11	9	9	8	9	12	13
1559	27	3	0	0	1	0	0	58	54	56	54	56	20.015	110	147	0	52	0	83.8	0	56	0	12	7	9	10	9	11	10	9	8	9	10	8	8	13	11	6	7	11	9	7	10	9	11	8	9	10	10
1560	21	3	0	0	1	0	0	60	51	67	67	69	16.841	105	196	0	70	0	115.4	0	53	0	13	6	14	11	5	11	12	7	9	7	9	7	11	14	13	9	8	12	9	12	14	10	11	11	10	11	13
1561	24	1	1	0	1	0	0	50	77	66	75	65	22.4766	100	156	0	36	1	95.8	0	121	0	8	7	8	12	8	7	15	13	11	12	14	12	13	11	11	11	9	11	11	11	15	12	12	14	9	9	14
1562	34	3	0	0	1	0	0	68	51	60	75	53	21.4709	115	182	0	41	0	127.8	0	66	0	15	8	9	11	14	11	12	10	6	6	8	9	12	6	11	11	8	12	12	12	14	12	11	14	11	7	12
1563	25	2	0	1	1	0	0	61	60	67	56	56	26.7551	115	162	0	44	0	108.6	0	47	0	10	10	10	11	10	10	11	9	10	9	11	10	12	12	12	10	11	10	9	9	10	10	9	9	10	10	9
1564	22	1	1	0	1	0	0	55	61	65	63	67	18.0729	100	168	0	79	0	76.6	0	62	0	11	8	5	12	11	8	11	9	10	10	11	10	12	15	10	8	10	10	11	6	13	9	11	13	11	12	11
1565	27	3	0	0	2	1	0	54	60	65	70	59	18.4551	110	182	0	41	0	122.4	0	93	0	11	9	8	11	7	8	12	8	9	7	12	12	11	13	11	10	10	10	13	14	11	9	12	11	11	11	10
1566	26	3	0	0	2	1	0	59	69	64	60	62	18.7503	100	179	0	53	0	111.4	0	73	0	13	7	9	12	8	10	13	11	10	12	13	10	10	10	14	11	8	11	10	8	12	11	11	8	8	12	11
1567	26	3	0	0	1	0	0	58	71	60	53	67	21.3507	100	154	0	42	0	101.8	0	51	0	12	11	8	8	9	10	12	10	13	14	10	12	12	8	12	9	8	11	9	10	12	7	9	6	12	11	12
1568	32	3	0	0	3	0	1	42	85	74	69	64	23.3467	115	233	1	63	0	151.4	1	93	0	7	6	5	7	10	7	14	12	14	15	15	15	14	13	12	10	12	13	11	10	13	11	10	14	11	10	13
1569	24	3	0	0	2	1	0	52	70	68	75	73	23.2031	100	173	0	67	0	90.8	0	76	0	12	4	8	10	9	9	14	10	13	10	10	13	13	14	10	10	10	11	12	10	14	14	11	14	11	13	13
1570	22	3	0	0	1	0	0	52	57	67	63	56	20.7806	110	147	0	45	0	83.6	0	92	0	12	5	8	10	7	10	10	8	11	9	8	11	12	10	13	11	11	10	11	11	14	8	11	8	7	6	13
1571	22	3	0	0	1	0	0	69	63	70	62	68	21.3291	100	205	1	58	0	131.2	1	79	0	15	10	14	11	7	12	13	12	10	9	12	7	13	13	13	9	12	10	10	11	10	10	12	9	7	13	11
1572	22	3	0	0	1	0	0	51	64	71	57	72	21.6939	120	123	0	58	0	61	0	20	0	9	7	6	9	11	9	12	9	9	10	11	13	13	13	11	9	12	13	10	9	11	8	8	11	12	11	14
1573	19	3	0	0	1	0	0	49	56	65	46	61	20.407	100	168	0	52	0	101	0	75	0	12	6	5	10	9	7	7	9	10	8	12	10	13	14	11	7	12	8	7	7	9	10	7	6	11	11	11
1574	22	3	0	0	1	0	0	58	62	59	60	57	20.8209	125	167	0	55	0	101.4	0	53	0	14	6	11	11	6	10	10	10	9	10	14	9	9	12	13	7	9	9	9	11	10	10	12	8	10	9	8
1575	26	3	0	0	1	0	0	73	45	48	46	42	24.8454	105	172	0	47	0	107.2	0	89	0	12	12	12	13	12	12	9	9	6	5	8	8	8	7	11	6	7	9	6	8	9	11	6	6	6	9	7
1576	27	3	0	0	1	0	0	51	60	66	57	68	17.7999	100	149	0	47	0	91.4	0	53	0	10	8	8	7	10	8	12	7	9	12	10	10	13	12	12	7	11	11	9	10	11	8	10	9	12	14	12
1577	21	3	0	0	1	0	0	49	63	65	50	71	19.8236	100	195	0	58	0	117.2	0	99	0	12	5	8	8	7	9	10	10	12	11	11	9	10	11	12	11	10	11	9	6	10	8	8	9	11	12	12
1578	23	3	0	0	1	0	0	58	71	70	58	64	27.1594	110	239	1	45	0	163.6	1	152	1	11	9	10	9	10	9	15	11	13	10	11	11	14	12	12	9	11	12	9	9	12	11	9	8	11	12	10
1579	26	2	0	1	1	0	0	54	56	70	52	74	21.4435	110	237	1	35	1	177.6	1	122	0	9	6	11	10	8	10	8	6	13	7	12	10	12	13	14	10	12	9	10	10	10	7	7	8	13	12	13
1580	19	3	0	0	1	0	0	68	55	64	55	73	20.6102	110	161	0	56	0	96.6	0	42	0	14	10	12	12	10	10	12	7	7	9	9	11	12	15	12	7	9	9	9	7	10	7	10	12	10	12	12
1581	33	3	0	0	1	0	0	79	75	61	63	67	19.9452	125	185	0	73	0	99.8	0	61	0	15	12	15	15	9	13	15	15	13	8	15	9	9	15	14	9	8	6	4	10	15	7	12	15	10	12	14
1582	21	3	0	0	1	0	0	67	50	69	55	41	21.0516	95	122	0	39	1	77	0	30	0	11	9	11	12	12	12	9	9	7	8	7	10	11	13	11	12	10	12	7	8	11	10	9	10	7	6	8
1583	26	2	0	1	1	0	0	70	76	77	55	71	17.5405	110	209	1	66	0	131.4	1	58	0	13	13	12	13	10	9	12	7	14	15	15	13	14	12	14	10	15	12	12	10	10	6	8	9	12	9	14
1584	30	3	0	0	1	0	0	56	72	75	58	69	19.4613	95	206	1	62	0	135	1	45	0	10	11	10	8	11	6	12	8	11	12	15	14	14	15	15	11	13	7	6	9	14	6	9	14	12	12	10
1585	26	3	0	0	1	0	0	69	49	56	57	37	21.1094	110	173	0	46	0	103.2	0	119	0	10	11	13	13	8	14	7	10	7	5	15	5	9	8	10	8	9	12	8	12	8	12	9	8	4	7	7
1586	29	3	0	0	1	0	0	48	57	73	45	73	26.0605	96	196	0	44	0	135	1	85	0	13	4	6	8	10	7	12	8	10	9	10	8	13	15	13	10	10	12	6	7	10	6	12	4	12	13	12
1587	23	2	0	1	1	0	0	55	63	56	64	70	19.5834	110	148	0	66	0	74.2	0	39	0	10	8	9	10	9	9	12	10	11	10	12	8	7	11	11	7	8	12	10	10	13	10	11	10	11	13	12
1588	25	3	0	0	1	0	0	42	51	64	52	73	20.3948	110	189	0	53	0	122	0	70	0	11	6	6	6	8	5	8	6	12	10	8	7	11	14	13	9	10	7	8	7	10	7	9	11	12	13	12
1589	28	2	0	1	1	0	0	53	71	64	63	70	19.1832	108	172	0	47	0	106	0	95	0	11	6	7	8	11	10	13	13	10	13	12	10	10	9	11	12	11	11	10	11	12	8	10	12	11	12	13
1590	20	3	0	0	1	0	0	52	65	65	72	67	23.0703	100	188	0	49	0	119.4	0	98	0	11	5	8	10	8	10	11	9	10	11	11	13	11	12	12	9	10	11	11	11	13	13	11	13	10	10	12
1591	21	3	0	0	1	0	0	71	53	73	57	54	21.5139	98	166	0	38	1	114	0	70	0	13	10	13	11	12	12	9	12	8	6	12	6	13	15	13	10	10	12	8	11	10	9	9	10	7	10	11
1592	26	1	1	0	1	0	0	41	65	59	59	67	19.7303	100	170	0	46	0	95.2	0	144	0	8	6	5	7	7	8	11	11	11	11	10	11	10	9	11	10	7	12	9	11	11	10	11	7	10	10	13
1593	27	3	0	0	1	0	0	56	43	66	63	52	24.2215	95	154	0	46	0	95	0	65	0	11	7	10	10	9	9	8	6	6	8	6	9	11	14	11	10	9	11	11	10	11	10	12	9	7	9	11
1594	21	1	1	0	1	0	0	62	56	62	64	62	20.7784	100	152	0	43	0	97.6	0	57	0	12	6	11	14	9	10	8	12	9	9	8	10	9	8	14	10	9	12	10	14	14	9	9	8	10	10	12
1595	28	3	0	0	1	0	0	54	72	63	40	73	17.878	110	199	0	60	0	127.2	0	59	0	13	8	4	9	10	10	13	10	15	14	8	12	14	12	14	7	4	12	8	6	7	6	4	9	13	15	13
1596	30	3	0	0	1	0	0	61	73	66	65	62	19.5567	110	163	0	48	0	105	0	50	0	13	10	8	11	8	11	13	10	13	13	12	12	12	11	12	9	12	10	12	12	12	8	8	13	11	9	13
1597	26	3	0	0	3	0	1	69	64	70	57	65	23.6469	100	130	0	45	0	75	0	50	0	10	8	13	13	14	11	13	10	8	10	12	11	11	11	12	14	7	15	9	9	13	6	11	9	12	8	13
1598	32	2	0	1	1	0	0	44	68	64	73	64	19.1797	110	194	0	77	0	102.2	0	74	0	6	6	5	8	9	10	14	10	11	9	11	13	8	14	13	8	11	10	11	13	13	11	14	11	10	12	13
1599	22	3	0	0	1	0	0	48	73	66	62	58	22.0131	110	174	0	57	0	108.2	0	44	0	8	4	9	9	12	6	13	10	14	10	13	13	13	14	13	12	8	6	9	14	9	10	12	8	9	8	10
1600	20	3	0	0	1	0	0	58	62	70	66	69	19.5713	100	161	0	66	0	87.2	0	39	0	11	6	9	13	10	9	11	13	10	11	9	8	10	14	12	13	8	13	12	10	13	11	11	9	11	10	11
1601	22	3	0	0	1	0	0	53	64	62	55	68	19.5117	110	195	0	62	0	118	0	75	0	12	6	9	9	8	9	10	11	12	11	9	11	10	9	10	10	12	11	10	9	9	8	9	10	10	10	13
1602	20	2	0	1	1	0	0	56	60	58	57	66	19.2711	104	164	0	52	0	96.2	0	79	0	10	7	10	10	8	11	11	8	10	12	8	11	7	12	12	8	8	11	8	12	11	9	9	8	11	9	13
1603	28	1	1	0	1	0	0	67	53	45	51	52	18.5108	92	218	1	66	0	139.2	1	64	0	10	11	11	11	12	12	11	10	5	9	10	8	7	12	7	6	6	7	8	6	8	7	12	10	9	9	8
1604	22	3	0	0	1	0	0	47	65	70	59	68	18.2469	100	205	1	63	0	128.4	0	68	0	11	5	6	9	7	9	12	9	10	10	11	13	14	15	10	8	11	12	11	8	10	8	10	12	12	11	11
1605	27	2	0	1	1	0	0	35	67	68	68	64	20.2134	120	206	1	74	0	114.4	0	88	0	6	6	4	6	7	6	12	11	10	11	11	12	12	13	11	10	12	10	12	10	12	11	11	12	9	11	12
1606	26	3	0	0	1	0	0	45	71	81	61	67	22.534	120	180	0	48	0	123.4	0	43	0	9	10	8	6	6	6	13	8	11	13	12	14	11	15	15	13	12	15	5	8	14	10	13	11	11	9	13
1607	21	3	0	0	1	0	0	65	68	65	54	53	18.8042	110	154	0	43	0	96.6	0	72	0	12	9	12	11	11	10	11	12	10	9	12	14	11	11	9	13	9	12	9	7	10	7	11	10	11	7	10
1608	24	3	0	0	1	0	0	58	57	68	64	58	28.4487	130	213	1	51	0	134.4	1	138	0	13	6	10	10	9	10	12	9	8	9	8	11	12	9	11	13	9	14	12	12	12	11	11	6	10	12	13
1609	22	3	0	0	1	0	0	47	62	55	45	62	23.7417	90	198	0	66	0	120	0	60	0	8	4	8	9	10	8	11	9	12	10	11	9	9	9	9	10	6	12	6	5	10	9	9	6	11	11	9
1610	25	3	0	0	1	0	0	47	72	81	70	65	18.9053	100	182	0	65	0	104.8	0	61	0	7	4	9	10	10	7	12	13	8	13	14	12	14	15	12	14	11	15	14	9	13	10	12	12	13	10	12
1611	22	3	0	0	3	0	1	52	68	61	57	64	18.0723	95	165	0	55	0	86	0	120	0	11	7	5	10	11	8	13	7	14	10	12	12	9	9	10	14	9	10	6	11	12	8	9	11	11	11	11
1612	24	1	1	0	1	0	0	46	63	66	64	62	25.4907	105	194	0	54	0	132.6	1	37	0	8	7	6	7	10	8	12	8	12	11	8	12	12	12	12	9	11	10	10	9	12	10	12	11	10	8	11
1613	22	3	0	0	2	1	0	66	68	70	64	46	19.6293	88	172	0	54	0	106.4	0	58	0	12	10	8	12	13	11	14	12	11	7	15	9	13	15	15	6	11	10	9	9	14	10	10	12	11	7	10
1614	36	2	0	1	2	1	0	58	51	58	64	69	20.8534	90	219	1	61	0	126	0	160	1	12	8	10	10	8	10	9	9	7	10	11	5	9	11	9	9	10	10	7	13	11	12	12	9	9	12	13
1615	22	3	0	0	1	0	0	64	50	57	51	54	21.3391	110	185	0	43	0	117.8	0	121	0	12	5	13	11	13	10	5	8	4	9	12	12	9	10	7	6	10	15	9	8	8	10	10	6	9	8	12
1616	33	3	0	0	1	0	0	66	41	63	59	44	27.7717	110	160	0	43	0	97.4	0	98	0	14	8	10	10	12	12	8	8	7	7	6	5	12	11	10	11	8	11	9	12	9	9	10	10	9	6	10
1617	21	3	0	0	1	0	0	67	69	74	56	74	19.3971	100	178	0	57	0	107.4	0	68	0	14	10	12	12	8	11	12	11	10	11	13	12	12	15	11	13	11	12	7	6	11	9	11	12	11	12	12
1618	22	3	0	0	3	0	1	46	65	77	73	69	20.7517	105	176	0	54	0	114.2	0	39	0	12	5	7	7	8	7	11	6	13	11	11	13	15	10	14	10	15	13	12	15	14	8	12	12	12	10	13
1619	28	3	0	0	2	1	0	45	59	69	55	63	19.0445	105	188	0	55	0	119.4	0	68	0	9	6	7	8	9	6	10	10	10	9	11	9	10	13	11	11	12	12	9	12	9	8	8	9	10	10	11
1620	24	3	0	0	1	0	0	52	57	63	62	61	24.4494	95	171	0	33	1	101.6	0	182	1	9	10	8	7	8	10	10	9	10	7	10	11	12	13	13	7	9	9	9	13	11	11	10	8	12	9	13
1621	26	3	0	0	1	0	0	50	75	70	61	66	21.0118	110	158	0	34	1	107.4	0	83	0	10	6	7	8	12	7	13	12	12	13	12	13	12	11	13	13	9	12	9	9	13	8	10	12	11	10	12
1622	28	3	0	0	1	0	0	70	74	70	61	57	25.7648	110	175	0	37	1	119.8	0	91	0	10	10	10	14	13	13	13	12	11	10	14	14	12	12	11	11	13	11	10	6	15	9	8	13	11	10	7
1623	29	3	0	0	1	0	0	60	61	56	62	53	26.2188	90	229	1	39	1	161.6	1	142	0	12	8	9	12	11	8	13	10	10	9	10	9	9	8	10	8	9	12	10	8	11	9	12	12	9	6	10
1624	22	3	0	0	1	0	0	69	57	64	66	69	17.6901	105	171	0	42	0	107	0	110	0	14	8	12	13	9	13	12	7	6	10	11	11	12	13	12	9	5	13	12	9	14	9	11	11	8	13	12
1625	19	3	0	0	1	0	0	57	51	66	56	61	30.396	90	227	1	56	0	144.2	1	134	0	11	9	12	8	8	9	10	7	8	8	10	8	9	12	14	8	10	13	7	8	12	9	10	10	10	10	11
1626	25	1	1	0	1	0	0	65	65	73	52	65	18.5252	110	120	0	48	0	60.4	0	58	0	13	10	12	11	8	11	12	11	10	8	13	11	12	15	14	11	14	7	8	8	11	8	7	10	13	11	9
1627	38	3	0	0	1	0	0	51	69	63	61	71	31.3152	125	248	1	37	1	169.2	1	209	1	14	5	8	8	10	6	13	12	12	12	10	10	10	10	12	9	9	13	10	11	12	9	10	9	12	13	13
1628	21	2	0	1	2	1	0	62	65	61	62	59	17.8217	115	157	0	39	1	103.6	0	72	0	13	11	10	9	9	10	12	9	10	11	13	10	8	11	10	11	9	12	9	8	12	7	14	12	10	9	10
1629	31	3	0	0	1	0	0	49	55	65	49	62	20.4673	110	140	0	47	0	81.6	0	57	0	9	6	9	9	8	8	10	7	10	8	11	9	11	12	12	8	10	12	7	8	8	9	11	6	11	10	10
1630	26	3	0	0	1	0	0	53	45	59	63	64	19.2706	120	184	0	62	0	104	0	90	0	9	9	10	8	7	10	9	6	7	9	7	7	6	12	9	10	10	12	10	11	11	10	10	11	10	9	12
1631	23	1	1	0	3	0	1	82	53	36	62	38	17.51	105	162	0	44	0	104	0	70	0	14	13	15	14	12	14	10	10	9	8	10	6	4	4	7	6	6	9	11	15	10	4	10	12	10	7	8
1632	26	3	0	0	1	0	0	56	67	63	53	54	22.5355	120	162	0	47	0	108	0	35	0	9	6	12	8	11	10	11	10	12	10	11	13	10	8	13	10	7	15	9	6	9	11	9	9	9	9	8
1633	21	3	0	0	1	0	0	71	76	66	58	66	29.4825	110	206	1	31	1	107.4	0	338	1	13	12	13	12	12	9	10	11	13	15	14	13	13	11	13	5	11	13	8	10	14	6	10	10	11	10	12
1634	20	3	0	0	1	0	0	68	41	55	71	54	18.1449	110	160	0	33	1	90.8	0	181	1	15	7	11	13	9	13	8	5	8	5	3	12	9	11	10	3	9	13	8	14	11	12	14	12	8	8	12
1635	27	3	0	0	1	0	0	65	48	64	51	45	22.8659	110	190	0	42	0	131	1	85	0	12	9	12	11	11	10	7	8	8	9	8	8	13	12	12	8	8	11	8	8	8	9	10	8	8	8	9
1636	23	3	0	0	1	0	0	80	42	73	46	66	21.4207	105	164	0	72	0	80.4	0	58	0	15	12	12	13	15	13	9	5	10	8	4	6	14	15	14	11	8	11	6	6	9	5	11	9	11	11	10
1637	23	3	0	0	1	0	0	33	77	77	68	77	25.6935	100	158	0	55	0	84.2	0	94	0	7	4	5	6	6	5	14	11	15	13	12	12	14	14	14	10	12	13	13	10	14	9	10	12	13	12	14
1638	26	3	0	0	1	0	0	67	56	66	72	56	20.082	100	170	0	53	0	104	0	65	0	14	9	13	12	9	10	12	7	12	7	8	10	12	13	13	9	8	11	10	15	13	10	13	11	8	9	10
1639	29	3	0	0	2	1	0	48	55	70	61	58	19.0108	90	144	0	57	0	75.2	0	59	0	11	6	9	6	6	10	12	6	13	6	9	9	12	15	10	9	11	13	8	11	12	9	9	12	9	8	10
1640	29	3	0	0	2	1	0	58	48	68	65	57	21.6642	95	198	0	53	0	128.6	0	82	0	12	9	7	9	11	10	11	6	11	7	6	7	13	12	15	10	9	9	10	12	11	6	11	15	10	9	12
1641	17	3	0	0	3	0	1	57	70	53	66	61	17.4589	120	150	0	73	0	63	0	70	0	12	8	8	8	11	10	13	12	14	11	9	11	12	6	12	8	5	10	9	13	12	9	11	12	10	10	11
1642	26	3	0	0	1	0	0	76	50	71	45	58	18.9577	100	160	0	42	0	108.6	0	47	0	14	13	11	14	13	11	8	7	11	9	6	9	15	15	15	6	8	12	6	7	10	6	9	7	9	11	10
1643	26	1	1	0	1	0	0	65	46	59	58	55	24.152	105	186	0	51	0	122.8	0	61	0	13	7	13	11	11	10	11	6	7	8	8	6	9	11	10	9	10	10	7	9	10	9	13	10	7	8	11
1644	27	3	0	0	1	0	0	54	62	56	58	59	23.2244	105	188	0	38	1	132.6	1	87	0	9	8	10	10	8	9	12	11	10	11	10	8	11	5	10	10	9	11	11	7	10	10	10	10	9	11	10
1645	26	3	0	0	2	1	0	51	78	69	56	65	18.9262	115	139	0	56	0	73.8	0	46	0	9	7	6	10	9	10	14	11	13	13	15	12	13	15	14	9	10	8	11	7	10	6	11	11	14	8	9
1646	37	3	0	0	1	0	0	35	68	75	60	75	23.4159	128	197	0	65	0	112.6	0	97	0	7	7	5	5	6	5	13	12	12	11	8	12	13	13	12	12	13	12	8	14	13	9	9	7	12	11	13
1647	28	3	0	0	1	0	0	45	72	65	63	73	18.7109	110	192	0	48	0	129	0	75	0	9	5	7	9	7	8	12	12	12	11	13	12	11	13	10	10	10	11	10	9	12	11	10	11	10	14	13
1648	22	3	0	0	3	0	1	52	70	63	47	62	23.8791	115	227	1	44	0	144.4	1	193	1	10	7	8	12	8	7	13	13	13	6	13	12	13	11	12	9	8	10	8	10	8	7	7	7	11	12	8
1649	28	3	0	0	1	0	0	56	61	73	67	53	21.0654	100	169	0	42	0	116.8	0	51	0	12	9	9	7	10	9	11	9	11	10	10	10	12	15	9	11	13	13	12	11	12	9	13	10	8	9	12
1650	20	3	0	0	1	0	0	71	65	63	57	50	26.0375	105	134	0	43	0	75.4	0	78	0	12	13	12	10	12	12	12	10	12	9	12	10	13	7	11	11	10	11	12	6	11	7	9	12	8	11	8
1651	28	3	0	0	1	0	0	57	59	51	49	65	20.8637	100	185	0	51	0	119	0	75	0	10	6	9	11	10	11	9	9	8	12	10	11	8	8	12	6	5	12	10	6	9	8	9	7	11	11	12
1652	22	3	0	0	1	0	0	33	66	67	67	79	23.5152	115	202	1	50	0	138.8	1	66	0	10	6	5	5	3	4	13	7	10	13	9	14	12	6	10	12	15	12	7	9	15	14	12	10	11	14	15
1653	23	3	0	0	1	0	0	64	71	58	57	62	19.6325	100	182	0	53	0	112.6	0	82	0	12	10	11	10	10	11	13	12	12	12	11	11	10	8	11	10	9	10	10	8	11	8	10	10	9	11	12
1654	29	3	0	0	1	0	0	57	74	73	68	59	18.7193	120	171	0	49	0	111.8	0	51	0	10	8	6	11	13	9	12	11	12	12	14	13	14	12	13	12	12	10	9	13	12	11	13	10	10	10	14
1655	27	2	0	1	1	0	0	63	39	45	58	64	23.2532	90	176	0	55	0	106.8	0	71	0	12	11	12	10	10	8	6	7	6	9	6	5	6	7	10	7	8	7	7	11	10	9	11	10	7	12	11
1656	20	3	0	0	1	0	0	67	62	76	49	46	29.3628	100	172	0	27	1	126.2	0	94	0	12	11	10	12	12	10	12	11	10	10	10	9	15	14	13	12	10	12	9	6	11	7	6	10	12	6	7
1657	25	2	0	1	1	0	0	56	41	51	80	56	20.0233	110	140	0	49	0	78.6	0	62	0	10	5	11	10	8	12	9	9	6	4	8	5	6	9	11	9	6	10	13	14	13	12	14	14	7	9	13
1658	24	3	0	0	1	0	0	50	52	66	61	59	18.0358	100	245	1	78	0	151.6	1	77	0	9	8	9	8	9	7	12	7	7	8	10	8	13	12	12	6	10	13	9	10	11	10	9	12	10	10	10
1659	25	3	0	0	1	0	0	53	64	74	47	62	19.0111	95	149	0	50	0	93.6	0	27	0	11	8	8	8	9	9	13	8	9	9	12	13	14	15	13	12	9	11	7	5	11	8	8	8	10	11	11
1660	34	1	1	0	1	0	0	44	52	54	67	58	21.2312	96	204	1	46	0	132.6	1	127	0	9	6	7	8	6	8	7	7	6	8	10	14	7	10	9	10	8	10	10	9	13	14	12	9	8	9	8
1661	18	3	0	0	1	0	0	74	44	57	57	58	30.7014	115	207	1	33	1	128.2	0	229	1	14	11	13	14	11	11	6	7	5	8	13	5	10	13	10	6	7	11	9	6	12	7	12	11	7	12	10
1662	22	3	0	0	1	0	0	58	68	74	60	63	19.6143	100	207	1	59	0	135.6	1	62	0	12	7	7	11	9	12	13	12	12	9	11	11	14	14	14	11	11	10	10	10	12	7	9	12	14	10	9
1663	19	3	0	0	1	0	0	64	54	69	82	49	21.9763	110	160	0	44	0	108.2	0	39	0	10	4	12	14	11	13	11	4	7	10	9	13	11	14	12	13	11	8	14	15	14	14	13	12	8	6	10
1664	24	1	1	0	1	0	0	63	69	71	66	70	18.1012	92	318	1	64	0	238.8	1	76	0	11	8	9	13	12	10	12	11	11	11	10	14	12	12	12	9	13	13	12	10	12	11	10	11	9	12	12
1665	27	3	0	0	1	0	0	69	50	77	60	75	18.8679	100	154	0	45	0	92.2	0	84	0	13	11	14	13	6	12	11	7	4	5	15	8	14	15	12	11	14	11	7	14	9	9	14	7	14	12	13
1666	29	3	0	0	1	0	0	64	70	75	65	66	21.867	90	169	0	43	0	110.2	0	79	0	12	8	7	13	15	9	12	13	10	10	13	12	14	15	13	11	10	12	7	8	12	11	13	14	10	15	10
1667	29	1	1	0	1	0	0	64	68	67	52	65	18.6317	106	209	1	65	0	120.4	0	118	0	12	11	12	11	9	9	12	12	11	10	12	11	11	12	13	10	9	12	8	6	11	7	10	10	13	9	12
1668	30	3	0	0	1	0	0	54	56	57	61	57	19.1001	105	145	0	42	0	86.6	0	82	0	10	7	9	11	8	9	10	9	9	9	10	9	9	12	10	7	7	12	11	8	12	9	9	12	10	8	11
1669	33	2	0	1	1	0	0	86	36	44	47	27	24.1231	100	217	1	45	0	156.2	1	79	0	15	15	15	11	15	15	6	10	6	3	3	8	4	4	14	3	6	13	3	4	13	6	15	6	3	5	3
1670	24	2	0	1	1	0	0	69	59	64	59	58	17.0403	120	186	0	82	0	94.2	0	49	0	13	9	12	11	12	12	11	10	9	9	11	9	12	10	11	9	10	12	6	8	12	10	12	11	7	10	11
1671	24	3	0	0	1	0	0	65	55	56	52	60	24.4639	105	169	0	41	0	118.4	0	48	0	13	11	10	11	12	8	9	9	9	9	11	8	12	8	11	8	8	9	9	8	10	7	9	9	10	13	9
1672	25	3	0	0	1	0	0	80	53	64	50	61	21.0778	100	156	0	49	0	96.4	0	53	0	14	15	13	13	12	13	10	10	10	11	7	5	10	10	14	13	7	10	7	11	9	10	4	9	10	10	13
1673	30	3	0	0	1	0	0	42	60	54	68	67	18.2308	110	162	0	43	0	107.2	0	59	0	8	6	6	7	6	9	11	9	11	12	7	10	11	8	7	10	8	10	11	13	13	8	11	12	10	12	12
1674	28	3	0	0	1	0	0	60	43	63	52	59	21.7735	110	195	0	43	0	133.8	1	91	0	13	7	8	11	11	10	7	8	6	5	9	8	10	14	11	9	8	11	6	9	10	9	11	7	9	10	10
1675	25	3	0	0	2	1	0	65	63	69	52	53	20.8328	100	197	0	63	0	125.4	0	43	0	13	11	9	9	13	10	11	8	11	11	12	10	12	13	12	11	10	11	9	8	10	6	9	10	10	9	11
1676	26	1	1	0	1	0	0	51	34	65	62	62	17.5278	90	186	0	72	0	101.6	0	62	0	8	7	12	8	8	8	7	5	5	6	5	6	12	10	11	9	11	12	6	13	10	11	12	10	10	8	10
1677	27	3	0	0	1	0	0	62	73	71	70	66	28.4828	115	190	0	41	0	127.6	0	107	0	15	7	7	9	12	12	15	12	12	12	12	10	15	11	13	10	12	10	12	11	14	10	10	13	12	10	15
1678	30	2	0	1	1	0	0	56	58	64	55	64	19.997	105	138	0	46	0	87	0	25	0	11	9	8	8	10	10	8	10	10	11	10	9	11	13	8	13	10	9	6	9	10	8	10	12	10	12	11
1679	19	3	0	0	1	0	0	70	65	60	48	46	22.0473	100	179	0	64	0	107.2	0	39	0	11	12	9	13	13	12	13	12	8	8	13	11	11	12	13	7	8	9	9	6	11	7	6	9	6	9	8
1680	17	1	1	0	1	0	0	63	41	47	51	36	30.9164	130	202	1	49	0	131	1	110	0	11	8	10	12	11	11	5	11	4	5	8	8	6	9	11	7	6	8	7	8	8	10	10	8	6	5	8
1681	24	3	0	0	1	0	0	60	52	52	53	59	19.9197	100	179	0	45	0	109.8	0	121	0	12	8	11	11	8	10	8	9	7	8	12	8	6	8	12	6	9	11	9	11	9	8	9	7	8	11	10
1682	34	3	0	0	1	0	0	56	56	52	56	64	25.4058	95	262	1	38	1	192	1	160	1	11	8	6	7	10	14	9	8	10	7	12	10	6	7	10	7	7	15	11	8	7	11	9	10	11	9	12
1683	27	3	0	0	1	0	0	51	63	63	65	60	20.0689	100	201	1	52	0	136.4	1	63	0	9	7	8	8	11	8	12	10	9	10	10	12	12	9	11	9	10	12	12	9	12	10	11	11	11	7	10
1684	33	3	0	0	1	0	0	58	61	65	60	64	20.2263	100	171	0	59	0	97	0	75	0	10	9	11	10	10	8	10	10	11	10	11	9	12	14	9	11	10	9	9	10	11	8	11	11	10	11	12
1685	21	3	0	0	1	0	0	59	71	58	65	63	22.1893	110	160	0	42	0	105.4	0	63	0	14	8	8	11	9	9	14	11	9	12	12	13	12	8	11	8	8	11	10	10	12	12	11	10	8	10	11
1686	29	1	1	0	1	0	0	76	55	69	72	55	20.9111	110	185	0	51	0	120.4	0	68	0	14	10	13	14	13	12	13	5	8	9	6	14	15	13	13	7	8	13	12	12	14	7	14	13	10	5	10
1687	36	3	0	0	1	0	0	64	55	52	61	60	23.3095	110	226	1	36	1	162.2	1	139	0	13	8	12	12	8	11	8	9	13	10	7	8	6	10	12	7	6	11	11	10	11	10	11	8	8	10	12
1688	24	3	0	0	1	0	0	51	73	58	60	64	19.1646	110	210	1	61	0	138.6	1	52	0	9	9	10	7	8	8	12	11	11	14	11	14	11	7	10	9	9	12	8	12	9	11	11	9	11	10	14
1689	30	3	0	0	1	0	0	68	56	61	55	62	18.3086	100	156	0	46	0	100.2	0	49	0	13	11	11	14	9	10	11	9	10	8	9	9	12	10	12	10	8	9	9	7	11	8	9	11	8	10	11
1690	26	3	0	0	1	0	0	58	60	47	61	54	20.882	104	187	0	54	0	122.2	0	54	0	12	10	7	11	8	10	10	12	10	8	11	9	9	6	7	7	6	12	11	9	10	12	11	8	9	9	9
1691	22	3	0	0	1	0	0	71	62	66	67	49	22.006	110	190	0	69	0	105.4	0	78	0	13	9	11	13	14	11	12	8	8	11	10	13	14	13	13	9	8	9	8	8	14	10	13	14	10	7	12
1692	17	3	0	0	1	0	0	54	63	66	53	60	24.1329	130	167	0	52	0	95	0	100	0	12	5	9	8	10	10	10	11	10	10	13	9	12	11	11	12	10	10	7	7	11	7	10	11	8	11	10
1693	20	3	0	0	1	0	0	67	66	71	51	63	21.5931	90	160	0	48	0	95.8	0	81	0	13	5	13	13	13	10	12	9	13	10	13	9	14	15	14	7	8	13	8	4	12	8	10	9	11	10	11
1694	27	3	0	0	1	0	0	48	67	70	73	59	18.8861	105	178	0	52	0	108.2	0	89	0	7	8	9	9	6	9	12	10	12	9	13	11	11	13	10	12	11	13	10	13	13	11	13	13	10	10	11
1695	30	2	0	1	1	0	0	55	65	57	69	57	22.9166	110	156	0	52	0	92.6	0	57	0	12	6	8	10	9	10	13	11	9	9	12	11	9	10	12	10	7	9	12	10	12	12	12	11	8	9	11
1696	25	3	0	0	1	0	0	60	59	58	61	41	29.043	120	176	0	28	1	121.6	0	132	0	11	8	10	11	9	11	12	12	10	6	9	10	12	9	12	6	7	12	9	13	12	9	9	9	5	7	8
1697	30	3	0	0	1	0	0	50	54	58	60	69	23.2335	110	173	0	54	0	108	0	55	0	11	9	8	8	8	6	9	9	10	10	7	9	10	9	10	8	9	12	11	12	11	9	11	6	10	11	12
1698	18	3	0	0	1	0	0	70	63	69	61	61	23.3067	105	172	0	35	1	84.4	0	263	1	14	9	13	11	12	11	11	10	9	11	9	13	10	15	11	10	14	9	8	5	13	8	12	15	9	10	10
1699	19	3	0	0	1	0	0	77	52	66	53	59	21.0037	100	150	0	49	0	77.6	0	117	0	15	10	14	13	12	13	10	7	10	7	11	7	10	12	14	7	12	11	9	6	10	9	11	8	10	11	9
1700	20	3	0	0	1	0	0	63	51	65	55	60	22.7479	100	142	0	41	0	91.6	0	47	0	14	7	11	11	8	12	7	11	6	9	10	8	11	11	12	8	12	11	8	8	11	7	10	11	9	8	11
1701	25	3	0	0	1	0	0	70	57	62	51	54	19.6357	110	137	0	41	0	83.8	0	61	0	12	12	13	12	9	12	10	10	10	8	10	9	7	10	12	13	10	10	8	6	11	8	8	10	9	11	7
[truncated: 3 more columns]

## Sheet: code
No	sample
age	Age
alcohol	Alcohol status (1:never drinking, 2:former drinking, 3:current drinking)
D1_al	dummy variable_alcohol status (Reference: current drinking)
D2_al	dummy variable_alcohol status (current drinking)
smoking	Smoking Status (1:never smokers, 2:former smokers, 3:current smokers)
D1_sm	dummy variable_smoking status (Reference: never smoker)
D2_sm	dummy variable_smoking status (Reference: never smoker)
N	Neuroticism
E	Extraversion
O	Openness
A	Agreeableness
C	Conscientiousness
BMI	Body Mass Index
SBP	Systolic Blood Pressure
TC	Total cholesterol
TC_x	TC by clinical criteria (0:normal, 1:abnormal)
HDL	High Density Lipoprotein Cholesterol
HDL_x	HDL by clinical criteria (0:normal, 1:abnormal)
LDL	Low Density Lipoprotein Cholesterol
LDL_x	LDL by clinical criteria (0:normal, 1:abnormal)
TG	Triglyceride
TG_x	TG by clinical criteria (0:normal, 1:abnormal)
N1	Anxiety
N2	Hostility
N3	Depression
N4	Self-consciousness
N5	Impulsiveness
N6	Vulnerability to Stress
E1	Warmth
E2	Gregariousness
E3	Assertiveness
E4	Activity
E5	Excitement Seeking
E6	Positive Emotion
O1	Fantasy
O2	Aesthetics
O3	Feelings
O4	Actions
O5	Ideas
O6	Values
A1	Trust
A2	Straightforwardness
A3	Altruism
A4	Compliance
A5	Modesty
A6	Tendermindedness
C1	Competence
C2	Order
C3	Dutifulness
C4	Achievement Striving
C5	Self-Discipline
C6	Deliberation
